# Supplementary material for: Mammalian antiviral proteins ZAP and KHNYN can independently restrict CpG-enriched avian viruses
Source: PLoS Biol. 2025 Oct 28;23(10):e3003471. doi: 10.1371/journal.pbio.3003471 (PMC12582503; doi:10.1371/journal.pbio.3003471)
Supplement: S2 Table — Spreadsheet. (XLSX) [file pbio.3003471.s012.xlsx]

## Sheet: Underlying Values
Underlying Values
Figure 1D	pfu/mL
48 hpi	Vector			mNeongreen			mNG-ggaZAP			ggaZAP
PR8	3550000	3100000	2950000	3600000	3100000	3050000	3250000	3300000	2850000	2850000	2650000	2750000
PR8CG	340000	335000	355000	365000	405000	435000	285000	345000	315000	280000	295000	310000
Figure 1F	pfu/mL
PR8	mNG			mNG-ggaZAP			mNG-C713S			mNG-hZF2			mNG-hZF2.C713S
0	0	0	50	100	0	0	0	50	0	0	0	50	0	0	1
12	46500	47000	42500	36500	27000	41000	30500	18500	27000	9500	10000	10500	35500	24500	31000
24	900000	750000	700000	1000000	850000	750000	750000	350000	440000	750000	350000	600000	850000	550000	850000
48	20500000	16000000	13000000	30500000	24000000	27500000	30500000	22000000	29500000	21500000	36500000	30000000	28500000	28000000	28000000
PR8CG	mNG			mNG-ggaZAP			mNG-C713S			mNG-hZF2			mNG-hZF2.C713S
0	100	0	0	250	50	50	0	50	50	0	100	0	0	0	1
12	63500	45500	59500	28500	19000	22500	17000	18000	18000	13500	9500	21500	14500	19000	19000
24	600000	500000	600000	335000	250000	310000	265000	235000	230000	245000	215000	220000	380000	245000	360000
48	1600000	1900000	2300000	2650000	2200000	1750000	2250000	2150000	1800000	2300000	1550000	1750000	1800000	2850000	2300000
Figure 1G	pfu/mL
48hpi	DF-1			LacZ			ggaZAP-1			ggaZAP-2			ggaZAP-3
PR8	4600000	5350000	4800000	3200000	4500000	4600000	5200000	6050000	5000000	4700000	4200000	4900000	4700000	4400000	4800000
PR8CG	350000	240000	235000	250000	305000	295000	290000	270000	265000	255000	280000	380000	340000	340000	345000
Figure 1H	pfu/mL
48hpi	CCL-141			LacZ			aplZAP-1			aplZAP-2			aplZAP-3
PR8	24500000	17000000	19000000	17500000	20000000	28000000	7000000	10000000	7500000	12000000	18500000	11500000	20000000	18500000	13500000
PR8CG	480000	430000	340000	410000	385000	330000	290000	160000	180000	320000	295000	315000	340000	280000	255000
Figure 2A	pfu/mL
PR8	Vector			ZAP-L			ZAP-S			KHNYN			dKHNYN			TRIM25
0	0	5	0	5	0	0	0	0	5	0	0	5	0	0	1	5	0	0
12	3750	3850	3300	2750	2500	2500	2400	1900	2100	1700	1450	1700	2400	3300	3050	3100	3400	3600
24	80000	150000	130000	120000	85000	115000	45500	36500	35000	34500	31500	34000	120000	105000	170000	120000	100000	105000
48	4850000	4450000	4800000	13000000	8000000	12500000	2300000	1400000	2200000	1450000	1300000	1300000	3850000	3750000	4250000	3500000	3850000	4450000
PR8CG	Vector			ZAP-L			ZAP-S			KHNYN			dKHNYN			TRIM25
0	1	0	0	0	5	0	0	0	1	6	6	0	0	0	1	5	0	5
12	1450	1350	1300	1650	1200	1600	750	500	300	650	600	450	1350	1150	1600	1100	850	800
24	23000	16500	16500	21000	15500	11500	5500	3000	6000	11000	6000	9500	26000	27000	25000	9000	13000	13500
48	220000	215000	230000	300000	350000	335000	12000	20000	19500	37500	36000	28000	295000	290000	220000	230000	240000	215000
Figure 2B	pfu/mL
PR8	Vector			ZAP-S			Y108A			gZF2
0	0	50	50	0	50	0	50	0	0	0	0	1
12	4650	4200	4300	1150	1600	1050	2600	2550	2700	3950	2950	3500
24	90000	120000	120000	40500	48000	50500	39500	44500	47500	95000	80000	70000
48	3350000	3100000	2900000	2400000	1700000	1200000	1450000	1850000	1350000	3350000	3400000	4150000
PR8CG	Vector			ZAP-S			Y108A			gZF2
0	0	0	50	0	0	1	0	0	1	0	50	0
12	1450	1250	1300	500	550	450	2450	2100	2000	1600	1400	2050
24	25500	13000	26000	8500	2000	6000	31000	25000	21500	39000	31500	40000
48	125000	125000	105000	37000	35000	40500	275000	210000	230000	335000	305000	435000
Figure 2C	pfu/mL
PR8	Vector			ZAP-L			C899S			ZAP-S			CVIS
0	150	150	150	50	0	0	50	0	200	0	100	50	0	50	100
12	12000	6100	17500	4850	4700	5550	10500	5500	6650	1550	1200	2400	5950	6950	7800
24	295000	300000	295000	115000	150000	155000	185000	185000	170000	46000	44000	53000	290000	315000	280000
48	17000000	17500000	19000000	22000000	18500000	17500000	24000000	26000000	20500000	4450000	4500000	4750000	28000000	26500000	27000000
PR8CG	Vector			ZAP-L			C899S			ZAP-S			CVIS
0	50	0	50	0	50	0	50	50	50	50	50	50	0	150	0
12	3350	3400	2500	2050	1650	1850	2700	1900	1950	450	700	950	2700	2300	2750
24	36000	35500	45000	32500	41000	34000	39000	39500	37000	7000	8000	12000	65500	69500	82000
48	500000	400000	500000	1000000	645000	1200000	950000	1200000	600000	75000	90000	110000	1650000	1250000	1450000
Figure 2D	pfu/mL
PR8	Vector			KHNYN			dKHNYN			AQDE			dAQDE
0	50	0	0	0	0	50	50	0	0	100	0	0	50	0	0
12	15000	11500	12500	3700	3900	4300	5850	4800	3450	2800	2350	4200	6500	5550	5800
24	415000	460000	355000	135000	175000	180000	180000	200000	120000	190000	150000	185000	115000	240000	190000
48	8200000	13000000	15000000	5950000	14000000	11000000	8000000	7500000	7000000	8000000	8500000	11000000	7000000	7000000	9000000
PR8CG	Vector			KHNYN			dKHNYN			AQDE			dAQDE
0	50	0	0	0	0	1	50	0	0	150	0	0	0	0	1
12	9000	10000	5000	2250	1500	750	2750	2150	2100	1650	1700	1350	6850	4650	5850
24	270000	235000	185000	95000	70000	70000	85000	100000	140000	100000	85000	80000	170000	190000	210000
48	595000	700000	700000	100000	300000	250000	750000	800000	1050000	800000	1250000	550000	800000	750000	700000
Figure 3C	pfu/mL
48hpi	A549 Parent			Vector			LacZ			ZAP KO 1			ZAP KO 2			KHNYN KO 1			KHNYN KO 2
PR8	1450000	1200000	1800000	1500000	1750000	1600000	1200000	1650000	1300000	495000	850000	930000	165000	160000	50000	1500000	900000	900000	650000	1150000	1050000
PR8CG	550000	320000	370000	275000	370000	270000	280000	280000	245000	285000	465000	280000	95000	55000	70000	355000	235000	230000	140000	145000	155000
Figure 3D	pfu/mL
48hpi	A549 Parent			Vector			ZAP+KHNYN 1			ZAP+KHNYN 2
PR8	1850000	1200000	1000000	1850000	1800000	1150000	2100000	2700000	2200000	545000	565000	900000
PR8CG	410000	210000	145000	260000	335000	350000	2550000	1900000	2550000	1100000	900000	1300000
Figure 3E	pfu/mL
48hpi	A549 Parent			LacZ			TRIM25 KO 1			TRIM25 KO 2
PR8	4500000	4650000	4450000	1150000	1600000	2750000	3650000	3000000	5000000	3350000	2900000	3900000
PR8CG	240000	190000	240000	100000	40000	155000	250000	105000	195000	230000	190000	285000
Figure 4C	Relative infectivity (% ROSV positive)
ng plasmid	Mock			ZAP-L			Y108A-L			C899S			ZAP-S			Y108A-S			ZAP-S +CVIS			mNG-ZAP-L
100	100.22	98.2415	101.538	20.4395	17.8022	14.5055	106.154	98.9009	100.22	94.9448	89.0108	89.0108	85.0548	88.3515	92.9668	90.9888	87.6921	69.2306	40.2197	42.1977	38.901	58.0219	56.0438	54.7252
200	96.9229	94.9448	102.198	10.5494	7.25273	8.57141	87.6921	82.4174	63.2966	93.6262	87.0328	92.3075	84.3954	77.1427	85.0548	94.9448	85.0548	94.2855	17.8022	17.1428	13.8461	26.3736	27.0329	27.0329
400	79.78	79.78	78.4614	3.2967	4.61537	5.27471	87.0328	82.4174	86.3734	68.5713	62.6372	53.4065	51.4285	52.0878	48.7911	99.5602	89.6701	89.6701	4.61537	4.61537	3.95604	9.89009	10.5494	9.89009
Figure 4D	Relative infectivity (% ROSV positive)
ng plasmid	Mock			ZAP-L			C899S			ggaZAP			C710S			aplZAP			C714S			Y101A
100	79.3014	80.4044	78.5294	47.4265	43.897	41.0294	79.1911	74.8897	76.6544	69.2647	68.1617	67.6103	69.2647	68.9338	70.8088	58.3456	60.772	57.022	62.2059	64.6323	63.8603	70.9191	72.1323	71.6912
200	81.2867	81.8382	82.1691	22.8309	23.1618	24.1544	70.8088	71.9117	67.0588	69.0441	68.3823	66.6176	70.8088	69.375	72.2426	49.3015	50.5147	49.4117	56.6912	55.0367	53.272	65.4044	67.3897	69.4853
400	101.471	99.4853	99.0441	13.125	12.9044	12.4632	71.9117	70.5882	72.022	64.0809	65.7353	61.9853	75.3309	75.3309	75.2206	38.1618	38.0515	38.8235	50.8456	49.8529	49.7426	60.1103	63.5294	61.6544
Figure 4E	Relative infectivity (% ROSV positive)
ng plasmid	Mock			KHNYN			dKHNYN			AQDE			dAQDE			Pig			Dog			Platypus
100	103.785	98.4227	97.7918	65.9306	60.8833	58.0442	78.8644	79.4953	76.6562	82.6498	79.8107	75.3943	102.524	96.53	100.315	63.7224	59.6215	41.6404	103.785	105.047	100	7.88644	7.57098	7.57098
200	78.5489	76.6562	69.0852	44.795	39.4322	45.1104	62.4606	59.306	47.6341	60.2524	70.0315	75.0789	86.1199	85.1735	81.388	44.4795	39.1167	41.0095	93.6909	88.3281	60.8833	4.73186	5.67823	5.67823
400	80.1262	82.0189	82.3344	31.5457	32.1767	29.653	59.306	58.3596	55.836	66.5615	58.6751	47.3186	86.1199	91.4826	93.6909	36.2776	35.6467	37.8549	119.874	107.571	106.625	4.10095	3.78549	3.78549
Figure 4F	Relative infectivity (% IAV positive)
	YFP				YFP-oanKHNYN
PR8	19.889	21.327	23.147	22.062	15.421	13.916	13.64	11.516
Cal04	19.929	20.772	23.221	29.591	16.856	-	13.656	14.067
OH175	69.01	76.127	80.074	70.141	57.035	58.096	53.099	59.187
Figure 4G	Relative Minigenome Activity (% mCherry positive)
	mNG	Human	Pig	Dog	Platypus
	119.441	46.2344	37.1451	45.6186	27.8096
	99.8584	57.91	52.5402	62.0235	35.5441
	92.518	80.5715	73.1572	92.2717	49.0424
	88.1828	74.0193	66.9992	82.1972	50.6928
S3E Figure	Fold Enrichment (IFN+ over mock treated)
	Parental DF1	shScramble	shggaZAP1	shggaZAP2	shggaZAP3
ggaZC3HAV1	7.19336	6.7039	6.33496	3.11469	4.13152
S3F Figure	pfu/mL
PR8	DF-1			shScramble			shggaZAP1			shggaZAP2			shggaZAP3
0	0	0	50	0	0	100	50	0	0	50	0	0	50	100	50
24	265000	260000	270000	110000	165000	110000	115000	90000	75000	110000	95000	90000	105000	95000	50000
48	7400000	6450000	5350000	2100000	2500000	3500000	1250000	1200000	1700000	2800000	2900000	2600000	1050000	1000000	1250000
PR8	DF-1			shScramble			shggaZAP1			shggaZAP2			shggaZAP3
0	0	0	1	50	0	50	0	0	1	0	0	50	50	0	100
24	205000	220000	225000	125000	100000	130000	100000	105000	80000	100000	90000	105000	180000	115000	100000
48	340000	500000	605000	390000	440000	335000	215000	405000	315000	420000	325000	445000	540000	505000	460000
S3G Figure	pfu/mL
48hpi	CCL-141			siNeg (5nM)			1nM siZAP			10nM siZAP
PR8	4600000	4800000	4100000	4150000	2250000	3250000	3950000	4700000	4650000	3750000	3650000	4100000
PR8CG	200000	210000	150000	90000	90000	85000	125000	135000	140000	110000	145000	110000
S4C Figure	% Knockout by TIDE Analysis
Chicken guide 1	21.2
Chicken guide 2	61
Chicken guide 3	74
Duck guide 1	40.9
Duck guide 2	28.2
Duck guide 3	54.8
S4D-I Figure	% of sequences with indel
	Chicken			Duck
	guide 1	guide 2	guide 3	guide 1	guide 2	guide 3
Position (bp)	S4D	S4E	S4F	S4G	S4H	S4I
-10	0.6	0.8	0.1	0.1	0.6	1.2
-9	3	0	0	0	0	1.6
-8	1	1.4	0	0	1	0.6
-7	0.2	0.8	0	1.6	2.7	0.5
-6	0.5	2.8	0.3	0.5	1.7	4.9
-5	2.5	2.4	1.2	1.8	2.4	1.8
-4	1.5	3.4	6.4	14.4	5.5	3
-3	1.7	3.8	9.7	2.4	4.1	10.7
-2	3.9	7.7	5.3	3	2.6	5.1
-1	2.6	29.1	6.3	7.4	5.8	1.8
0	72.9	31.8	19.7	19.2	5.6	29
1	2.9	8.8	41.4	2.8	1.1	23.6
2	0	0	3.5	1	0.5	0
3	0	0	0	0	0.2	0
4	0.1	0	0	1.5	0	0
5	0	0	0	2.4	0	0
6	0.8	0	0	0	0	0
7	0	0	0	0	0	0
8	0	0	0	0.3	0	0
9	0	0	0	1.5	0	0
10	0	0	0	0	0	0
S6A Figure	pfu/mL
	YFP		ZAP-L		ZAP-S		ggaZAP		KHNYN		dKHNYN		oanKHNYN
PR8	45000000	41500000	40000000	42000000	25000000	26500000	41000000	39500000	21000000	23000000	41500000	40500000	42000000	41000000
PR8CG	17500000	15000000	12500000	13500000	1500000	1400000	17000000	15000000	1450000	1500000	14500000	14000000	2800000	2400000
OH175	190000	180000	185000	140000	100000	120000	195000	210000	70000	75000	165000	160000	125000	110000
S6D Figure	Fold enrichment over DF1
	PR8	PR8CG
DF1	0	0
YFP	0.369465	1.91036
ZAP-L	2.66286	5.81704
ZAP-S	2.82572	17.6424
ggaZAP	2.20457	1.80723
KHNYN	5.29813	36.9212
dKHNYN	1.98968	17.0048
oanKHNYN	3.29967	2.09953
S8A Figure	Relative infectivity (% ROSV positive)
ng plasmid	Mock			mNG-hsaZAP-L			mNG-sscZAP-L			mNG-sscZAP-S			mNG-cfaZAP-L			mNG-cfaZAP-S			mNG-oanZAP			mNG-oanZAP(C653S)
100	100.411	99.4867	95.9446	50.9754	55.9035	57.1356	67.9158	68.8399	68.8399	89.0144	86.2423	84.2403	70.9959	74.384	67.4538	77.3101	82.0842	87.7824	83.7783	89.7844	83.9323	85.7803	83.7783	86.0883
200	101.027	100.103	96.0986	21.8686	20.0205	17.7105	58.8296	60.8317	66.0678	48.0493	51.1294	54.3635	31.7249	29.7228	29.7228	106.571	102.567	98.8707	76.6941	86.3963	93.1725	65.1438	64.3737	65.4518
400	99.7947	99.1787	101.027	4.46612	4.46612	4.31212	26.0267	26.7967	23.7166	48.6653	51.4374	57.1356	9.08625	8.93224	9.39426	79.3122	74.538	80.3902	53.1314	52.0534	47.1253	54.8255	58.8296	61.1397
S8B Figure	Relative infectivity (% ROSV positive)
ng plasmid	Mock			mNG-hsaKHNYN			mNG-sscKHNYN			mNG-sscKHNYN DD/AA			mNG-cfaKHNYN			mNG-cfaKHNYN DD/AA			mNG-oanKHNYN			mNG-oanKHNYN DD/AA
100	92.7804	91.6097	91.6097	90.7316	96.878	103.024	50.0487	50.3414	49.1707	71.9999	72.878	74.6341	98.0487	95.9999	92.7804	79.317	88.3902	90.7316	18.1463	17.561	16.6829	31.317	33.3658	30.1463
200	89.2682	87.8048	88.6828	65.5609	65.5609	65.2682	19.9024	20.4878	21.0732	42.439	45.0731	46.5365	82.5365	86.6341	84.878	70.2438	65.5609	67.0243	7.31707	8.4878	8.4878	16.9756	18.439	19.3171
400	97.4633	97.1706	105.366	7.31707	6.7317	7.31707	2.63414	2.34146	2.04878	31.0244	31.0244	32.4878	55.9024	55.317	55.9024	36.5853	36.878	37.7561	2.04878	2.04878	1.7561	6.7317	6.43902	7.02438
S8C Figure	Relative infectivity (% ROSV positive)
ng plasmid	Mock			mNG-hsaKHNYN			mNG-sscKHNYN			mNG-sscKHNYN DD/AA			mNG-cfaKHNYN			mNG-cfaKHNYN DD/AA			mNG-oanKHNYN			mNG-oanKHNYN DD/AA
100	84.2225	76.5659	75.8699	21.5777	21.5777	20.1856	33.4106	34.1066	32.0185	49.4198	48.7238	50.1159	79.3502	73.0857	69.6054	66.8212	68.9094	66.1251	61.2528	62.6449	63.3409	68.2133	66.1251	66.1251
200	75.1738	78.6541	74.4778	9.0487	8.35265	9.0487	7.65659	7.65659	8.35265	40.3711	45.2435	41.7632	61.2528	64.037	62.6449	96.7515	90.487	87.0068	53.5962	50.8119	51.508	43.8514	45.2435	46.6356
400	99.5357	98.8397	101.624	2.78422	2.78422	2.78422	4.87238	4.17632	4.87238	24.3619	23.6658	22.2737	51.508	54.9883	53.5962	107.192	104.408	107.888	75.1738	73.0857	75.8699	99.5357	90.487	90.487
S8D Figure	Relative infectivity (% ROSV positive)
ng plasmid	HIV[mCh] with HIV-1 Env			HIV[mCh] with VSV-G			HIV[mCh] with RABV-G			HIV+CpG[mCh] with VSV-G			MLV[mCh] with VSV-G
Mock	110.352	98.4581	91.1894	102.418	98.5775	99.0043	117.472	85.8736	96.6543	104.359	97.6923	97.9487	98.6207	99.3103	89.6552
100	60.793	64.7577	60.793	76.6714	71.266	73.9687	92.9368	96.2825	94.7955	11.0256	10	9.74359	95.8621	103.448	100.69
200	33.0396	35.6828	33.7004	52.2048	53.0583	52.3471	51.6729	62.4535	59.4796	5.38462	5.64103	5.38462	59.3103	64.1379	63.4483
400	19.163	0.660793	1.98238	25.7468	25.4623	25.889	32.7138	36.4312	57.2491	2.5641	2.82051	3.58974	28.9655	30.3448	33.1034
S8E Figure	Relative infectivity (% ROSV positive)
ng plasmid	Mock				mNG-hsaKHNYN				mNG-sscKHNYN				mNG-sscKHNYN DD/AA				mNG-cfaKHNYN				mNG-cfaKHNYN DD/AA				mNG-oanKHNYN				mNG-oanKHNYN DD/AA
100	93.9599	97.8116	96.7456	98.7428	65.4975	68.9526	65.8624	70.6849	52.326	52.5687	54.0551	50.4652	47.8779	49.8164	50.5699	50.8079	63.275	65.4388	66.8967	68.8067	69.4634	69.3429	74.9268	72.4664	13.4317	11.3805	13.0573	12.0151	37.9393	38.5913	36.5862	37.0256
200	94.0726	92.4339	92.9066	95.0149	41.7672	42.8491	42.3605	44.2118	20.7369	23.8937	23.7398	24.027	32.9613	32.9185	34.535	32.9693	60.5814	60.7162	62.3613	64.8646	68.8622	71.9096	72.2966	72.0936	7.94924	8.82649	8.15388	8.05552	19.0173	17.8116	18.0178	18.4493
400	98.5128	101.92	99.7279	99.839	21.7807	22.3454	23.5542	24.5711	6.8721	8.06345	8.51081	-	29.1874	28.2308	29.0986	28.6591	39.3369	36.8606	40.6726	39.8001	50.4414	49.4928	50.7063	50.4969	4.74797	4.5576	4.27682	6.14872	9.82748	10.324	9.44676	8.45846

## Sheet: CpG sliding window
Figure 1C - PR8 CpG sliding window values											Figure 4A - Retrovirus CpG sliding window values						S6C Fig - OH175 CpG sliding window values
Nucleotide	PB2	PB1	PA	HA	NP	CG	NA	M	NS		Nucleotide	ROSV	ROSV-mCh	HIV	MLV		Nucleotide	PB2	PB1	PA	HA	NP	NA	M	NS
1	4.91542	1.199	4.11443	1.22886	3.94527	3.95025	1.36318	6.24378	2.99502		1		3.93035	0	8.71144		1	2.73632	1.76119	4.86567	3.85075	2.86567	0.129353	6.90547	3.09453
2	4.88557	1.18905	4.0995	1.25373	3.95025	3.95522	1.35323	6.20398	3.00995		2		3.9403	0	8.69154		2	2.73134	1.75124	4.86567	3.8607	2.8607	0.134328	6.87065	3.10945
3	4.85572	1.18408	4.08458	1.27861	3.95522	3.96517	1.34328	6.16418	3.02985		3		3.95025	0	8.67164		3	2.72637	1.74129	4.86567	3.87065	2.85572	0.139303	6.8408	3.12438
4	4.82587	1.1791	4.06965	1.30348	3.9602	3.97512	1.33333	6.12438	3.04975		4		3.9602	0	8.65174		4	2.72139	1.73134	4.86567	3.8806	2.85075	0.144279	6.81095	3.1393
5	4.79602	1.17413	4.05473	1.32836	3.96517	3.98507	1.32338	6.08458	3.06965		5		3.97015	0	8.63184		5	2.71642	1.72139	4.86567	3.89055	2.84577	0.149254	6.78109	3.15423
6	4.76617	1.16915	4.0398	1.35323	3.97015	3.99502	1.31343	6.04478	3.08955		6		3.9801	0	8.61194		6	2.71144	1.71144	4.86567	3.9005	2.8408	0.154229	6.75124	3.16915
7	4.73632	1.16418	4.02488	1.37811	3.97512	4.00498	1.30348	6.00498	3.10945		7		3.99005	0	8.59204		7	2.70647	1.70149	4.86567	3.91045	2.83582	0.159204	6.72139	3.18408
8	4.70647	1.1592	4.00995	1.40299	3.9801	4.01493	1.29353	5.96517	3.12935		8		4	0	8.57214		8	2.70149	1.69154	4.86567	3.9204	2.83582	0.164179	6.69154	3.199
9	4.67662	1.15423	3.99502	1.42786	3.98507	4.02488	1.28358	5.92537	3.14925		9		4.00995	0	8.55224		9	2.69652	1.68159	4.86567	3.93035	2.83085	0.169154	6.66169	3.21393
10	4.64677	1.14925	3.9801	1.44776	3.99502	4.0398	1.27363	5.88557	3.16915		10		4.0199	0	8.53234		10	2.69154	1.67164	4.86567	3.94527	2.82587	0.174129	6.63184	3.22886
11	4.61692	1.14428	3.96517	1.46766	4.00498	4.05473	1.26368	5.84577	3.18905		11		4.02985	0	8.51244		11	2.68657	1.66169	4.86567	3.9602	2.8209	0.179104	6.60199	3.24378
12	4.58706	1.1393	3.95522	1.48756	4.01493	4.06965	1.25373	5.80597	3.20896		12		4.0398	0	8.49254		12	2.68159	1.65174	4.86567	3.97512	2.81592	0.18408	6.56716	3.25871
13	4.55721	1.13433	3.94527	1.50746	4.02488	4.08458	1.24378	5.76617	3.22886		13		4.04975	0	8.47264		13	2.67662	1.64179	4.8607	3.99005	2.81095	0.189055	6.53234	3.27363
14	4.52736	1.12935	3.93532	1.52736	4.03483	4.0995	1.23383	5.72637	3.24876		14		4.0597	0	8.45274		14	2.67164	1.63184	4.85572	4.00498	2.80597	0.19403	6.49751	3.28856
15	4.49751	1.12438	3.9204	1.54726	4.04478	4.11443	1.22388	5.68657	3.26866		15		4.06965	0	8.43284		15	2.66667	1.62189	4.85075	4.0199	2.801	0.199005	6.46269	3.29851
16	4.46766	1.1194	3.90547	1.56716	4.05473	4.12935	1.21393	5.64677	3.28856		16		4.0796	0	8.40796		16	2.66169	1.61194	4.84577	4.03483	2.79602	0.20398	6.43284	3.30846
17	4.43781	1.1194	3.89055	1.58706	4.06468	4.14428	1.20398	5.60697	3.30846		17		4.08955	0	8.38308		17	2.65672	1.60199	4.8408	4.04975	2.79104	0.208955	6.40299	3.31841
18	4.40796	1.1194	3.87562	1.60697	4.07463	4.1592	1.19403	5.56716	3.32836		18		4.0995	0	8.35821		18	2.65672	1.59204	4.83582	4.06468	2.78607	0.21393	6.37313	3.32836
19	4.37811	1.1194	3.8607	1.62687	4.08458	4.17413	1.18408	5.52736	3.34826		19		4.10945	0	8.33333		19	2.65672	1.58209	4.83085	4.0796	2.78109	0.218905	6.34328	3.33831
20	4.35323	1.1194	3.84577	1.64677	4.09453	4.18905	1.17413	5.48756	3.36816		20		4.1194	0	8.31343		20	2.65672	1.57214	4.82587	4.09453	2.77612	0.223881	6.31343	3.34826
21	4.32836	1.1194	3.83085	1.66667	4.10448	4.20398	1.16418	5.45274	3.38806		21		4.12935	0	8.29353		21	2.65672	1.56219	4.8209	4.11443	2.77114	0.228856	6.28358	3.35323
22	4.30348	1.1194	3.81592	1.68657	4.11443	4.21891	1.15423	5.41791	3.40796		22		4.1393	0	8.27363		22	2.65672	1.55224	4.81592	4.12935	2.76617	0.233831	6.25373	3.35821
23	4.27861	1.1194	3.801	1.70149	4.12438	4.23383	1.14428	5.38308	3.42786		23		4.14428	0	8.24876		23	2.65672	1.54229	4.81095	4.14428	2.76119	0.238806	6.22388	3.36318
24	4.25373	1.1194	3.78607	1.71642	4.13433	4.24876	1.13433	5.34826	3.44776		24		4.14925	0	8.22388		24	2.65672	1.53234	4.80597	4.1592	2.75622	0.243781	6.19403	3.36318
25	4.22886	1.1194	3.77114	1.73134	4.14428	4.26368	1.12438	5.31343	3.46766		25		4.15423	0	8.199		25	2.65672	1.52239	4.801	4.17413	2.75124	0.248756	6.16418	3.36318
26	4.20398	1.1194	3.75622	1.74627	4.15423	4.27861	1.11443	5.27861	3.48756		26		4.1592	0	8.17413		26	2.65672	1.51244	4.79602	4.18905	2.74627	0.253731	6.13433	3.36318
27	4.1791	1.1194	3.74129	1.76119	4.16418	4.29353	1.10448	5.24378	3.51244		27		4.16418	0	8.14925		27	2.65672	1.50249	4.79104	4.20398	2.74129	0.258706	6.10448	3.36318
28	4.15423	1.1194	3.72637	1.77612	4.17413	4.30846	1.09453	5.21393	3.53731		28		4.16915	0	8.12438		28	2.65672	1.49254	4.78607	4.21891	2.73632	0.263682	6.0796	3.36318
29	4.12935	1.12438	3.71144	1.79104	4.18408	4.32338	1.08458	5.18408	3.56219		29		4.17413	0	8.0995		29	2.65672	1.48259	4.78109	4.23383	2.73134	0.268657	6.05473	3.36318
30	4.10448	1.12935	3.69652	1.80597	4.18905	4.33333	1.07463	5.15423	3.58209		30		4.1791	0	8.07463		30	2.65672	1.47264	4.77612	4.24876	2.72637	0.273632	6.02985	3.36318
31	4.0796	1.13433	3.68159	1.8209	4.19403	4.34328	1.06468	5.12438	3.60199		31		4.18905	0	8.04975		31	2.65672	1.46269	4.77114	4.26368	2.72139	0.278607	6.00498	3.36318
32	4.05473	1.1393	3.66667	1.83582	4.199	4.35821	1.05473	5.09453	3.62189		32		4.199	0	8.02488		32	2.65672	1.45274	4.77114	4.27861	2.71642	0.283582	5.9801	3.36816
33	4.02985	1.14428	3.65174	1.85075	4.199	4.36816	1.04478	5.06468	3.64179		33		4.20896	0	8		33	2.65672	1.44279	4.77114	4.29353	2.71144	0.288557	5.95522	3.37313
34	4.00498	1.14925	3.63682	1.86567	4.199	4.37811	1.03483	5.03483	3.66169		34		4.21891	0	7.97512		34	2.65672	1.43284	4.77114	4.30846	2.70647	0.293532	5.93532	3.37811
35	3.9801	1.15423	3.62189	1.8806	4.199	4.38806	1.02985	5.00498	3.68159		35		4.22886	0	7.95025		35	2.65672	1.42289	4.77114	4.32338	2.70149	0.298507	5.91542	3.38806
36	3.95522	1.1592	3.60697	1.89552	4.199	4.39801	1.02488	4.97512	3.69652		36		4.23881	0	7.9204		36	2.65672	1.41294	4.77114	4.33831	2.69652	0.303483	5.89552	3.39801
37	3.93035	1.16418	3.59204	1.91045	4.199	4.40796	1.0199	4.94527	3.71144		37		4.24876	0	7.89055		37	2.65672	1.40299	4.77114	4.35323	2.69154	0.308458	5.87562	3.40796
38	3.90547	1.16915	3.57711	1.92537	4.199	4.41791	1.01493	4.91542	3.72637		38		4.25871	0	7.8607		38	2.65672	1.39303	4.77114	4.36318	2.68657	0.313433	5.85572	3.41791
39	3.8806	1.17413	3.56219	1.9403	4.199	4.42786	1.00995	4.88557	3.73632		39		4.26866	0	7.83085		39	2.65672	1.38308	4.77114	4.37313	2.68159	0.318408	5.83582	3.42786
40	3.85572	1.1791	3.54726	1.95522	4.199	4.44279	1.00498	4.85572	3.74627		40		4.27861	0.00497512	7.80597		40	2.65672	1.37313	4.77114	4.38308	2.67662	0.323383	5.81592	3.43781
41	3.83085	1.18408	3.53234	1.97015	4.199	4.45771	1	4.83085	3.75622		41		4.28856	0.00995025	7.78109		41	2.65672	1.36318	4.77114	4.39303	2.67164	0.328358	5.79602	3.44776
42	3.80597	1.18905	3.51741	1.98507	4.199	4.47264	0.995025	4.80597	3.76617		42		4.29851	0.0149254	7.75622		42	2.65174	1.35323	4.77114	4.40299	2.66667	0.333333	5.77612	3.45771
43	3.78109	1.19403	3.50249	2	4.199	4.48756	0.99005	4.78109	3.77612		43		4.30846	0.0199005	7.73134		43	2.64677	1.34328	4.77114	4.40796	2.66169	0.338308	5.75622	3.46766
44	3.75622	1.199	3.48756	2.00995	4.199	4.50249	0.985075	4.75622	3.78607		44		4.31841	0.0248756	7.70647		44	2.64179	1.33333	4.77114	4.41294	2.65672	0.343284	5.73632	3.47761
45	3.73134	1.20398	3.47264	2.0199	4.199	4.51741	0.9801	4.73134	3.79602		45		4.32836	0.0298507	7.68159		45	2.63682	1.32338	4.77114	4.41791	2.65174	0.348259	5.71642	3.48756
46	3.70647	1.20896	3.45771	2.02985	4.199	4.53234	0.975124	4.70647	3.80597		46		4.33831	0.0348259	7.66169		46	2.63184	1.31343	4.77114	4.42289	2.64677	0.353234	5.69652	3.49751
47	3.68159	1.21393	3.44279	2.0398	4.199	4.54726	0.970149	4.68159	3.8209		47		4.34826	0.039801	7.64179		47	2.62687	1.30348	4.77114	4.42786	2.64179	0.358209	5.67662	3.50746
48	3.65672	1.21891	3.42786	2.04975	4.199	4.56219	0.965174	4.65672	3.83582		48		4.35323	0.0447761	7.62189		48	2.62189	1.29353	4.77114	4.43284	2.63682	0.363184	5.65672	3.51741
49	3.63184	1.22388	3.41294	2.0597	4.199	4.57711	0.960199	4.63184	3.85075		49		4.35821	0.0497512	7.60199		49	2.61692	1.28358	4.77114	4.43284	2.63184	0.368159	5.63682	3.52736
50	3.60697	1.22886	3.39801	2.06965	4.199	4.59204	0.955224	4.60697	3.86567		50		4.36318	0.0547264	7.58209		50	2.61194	1.27363	4.77114	4.43284	2.62687	0.373134	5.61692	3.53731
51	3.58209	1.23383	3.38308	2.0796	4.199	4.60697	0.950249	4.58209	3.8806		51		4.36816	0.0597015	7.56219		51	2.60697	1.26368	4.77114	4.43284	2.62189	0.378109	5.59701	3.54726
52	3.55721	1.23881	3.36816	2.08955	4.199	4.62189	0.945274	4.55721	3.89552		52		4.37313	0.0646766	7.54229		52	2.60199	1.25373	4.77114	4.43284	2.61692	0.383085	5.57711	3.55721
53	3.53234	1.24378	3.35323	2.0995	4.199	4.64179	0.940299	4.53731	3.91045		53		4.37811	0.0696517	7.52239		53	2.59701	1.24378	4.77114	4.43284	2.61194	0.38806	5.55721	3.56716
54	3.50746	1.24876	3.33831	2.10945	4.199	4.66169	0.935323	4.51741	3.92537		54		4.38308	0.0746269	7.50249		54	2.59204	1.23383	4.76617	4.43284	2.60697	0.393035	5.53731	3.57711
55	3.48259	1.25373	3.32338	2.1194	4.199	4.68159	0.930348	4.49751	3.9403		55		4.38806	0.079602	7.48259		55	2.58706	1.22388	4.76119	4.43284	2.60199	0.39801	5.51741	3.58706
56	3.45771	1.25871	3.30846	2.13433	4.199	4.70149	0.925373	4.47761	3.95522		56		4.39303	0.0845771	7.45771		56	2.58209	1.21393	4.75622	4.43284	2.59701	0.402985	5.49751	3.59701
57	3.43284	1.26368	3.29353	2.14925	4.199	4.72139	0.920398	4.45771	3.97015		57		4.39801	0.0895522	7.43284		57	2.57711	1.20398	4.75124	4.43284	2.58706	0.40796	5.47761	3.60697
58	3.40796	1.26866	3.27861	2.16418	4.19403	4.73632	0.915423	4.43781	3.98507		58		4.40299	0.0945274	7.40796		58	2.57214	1.19403	4.74627	4.43284	2.57711	0.412935	5.45771	3.61692
59	3.38308	1.27363	3.26368	2.18408	4.18905	4.75124	0.910448	4.42289	4		59		4.40796	0.0995025	7.38308		59	2.56716	1.18408	4.74627	4.43284	2.56716	0.41791	5.43781	3.62687
60	3.35821	1.27861	3.24876	2.20398	4.18408	4.76617	0.910448	4.40796	4.01493		60		4.41294	0.104478	7.35323		60	2.56219	1.17413	4.74627	4.43284	2.55721	0.422886	5.41791	3.63682
61	3.33333	1.28358	3.23383	2.22388	4.1791	4.78109	0.910448	4.39303	4.02985		61		4.41791	0.109453	7.32338		61	2.55721	1.16418	4.74627	4.43284	2.54726	0.427861	5.39801	3.64677
62	3.30846	1.28856	3.21891	2.24378	4.17413	4.79602	0.910448	4.37811	4.04478		62		4.42289	0.114428	7.29353		62	2.55224	1.15423	4.74627	4.43284	2.53731	0.432836	5.37811	3.65672
63	3.28358	1.29353	3.20896	2.26368	4.17413	4.81592	0.910448	4.36318	4.0597		63		4.42786	0.119403	7.26368		63	2.54726	1.14925	4.74627	4.43284	2.52736	0.437811	5.35821	3.66667
64	3.25871	1.29851	3.199	2.28358	4.17413	4.83582	0.910448	4.34826	4.07463		64		4.43284	0.124378	7.23881		64	2.54229	1.14428	4.74627	4.43284	2.51741	0.442786	5.33831	3.67662
65	3.23383	1.30348	3.18905	2.30348	4.17413	4.85572	0.910448	4.33333	4.08955		65		4.43781	0.129353	7.21393		65	2.53731	1.1393	4.74627	4.43284	2.50746	0.447761	5.31841	3.68657
66	3.20896	1.30846	3.1791	2.32338	4.17413	4.87562	0.910448	4.31841	4.10448		66		4.44279	0.134328	7.18905		66	2.53731	1.13433	4.74627	4.43284	2.49751	0.452736	5.29851	3.69652
67	3.18408	1.31343	3.16915	2.34328	4.17413	4.9005	0.910448	4.30348	4.1194		67		4.44776	0.139303	7.16418		67	2.53731	1.12935	4.74627	4.43284	2.48756	0.457711	5.27861	3.70647
68	3.1592	1.31841	3.1592	2.36318	4.17413	4.92537	0.910448	4.28856	4.13433		68		4.44776	0.144279	7.1393		68	2.53731	1.12438	4.74627	4.43284	2.47761	0.462687	5.25871	3.71642
69	3.13433	1.32338	3.14925	2.38308	4.17413	4.95025	0.910448	4.27363	4.14925		69		4.44776	0.149254	7.11443		69	2.53731	1.1194	4.74627	4.43284	2.46766	0.467662	5.23881	3.72637
70	3.10945	1.32836	3.1393	2.40299	4.17413	4.97512	0.910448	4.25871	4.16418		70		4.44776	0.154229	7.08955		70	2.53731	1.11443	4.74627	4.43284	2.45771	0.472637	5.21891	3.73632
71	3.08458	1.33333	3.12935	2.42289	4.17413	5	0.910448	4.24378	4.1791		71		4.44776	0.159204	7.06468		71	2.53731	1.10945	4.74627	4.43284	2.44776	0.477612	5.199	3.74627
72	3.0597	1.33831	3.1194	2.44279	4.17413	5.02488	0.910448	4.22886	4.19403		72		4.44776	0.164179	7.0398		72	2.53731	1.10448	4.74627	4.43284	2.43781	0.482587	5.1791	3.75622
73	3.03483	1.34328	3.10945	2.46269	4.17413	5.04975	0.910448	4.21393	4.20896		73		4.44776	0.169154	7.01493		73	2.53731	1.0995	4.74129	4.43284	2.42786	0.487562	5.1592	3.76617
74	3.00995	1.34826	3.0995	2.48259	4.17413	5.07463	0.910448	4.199	4.22388		74		4.44776	0.174129	6.99005		74	2.53731	1.09453	4.73632	4.43284	2.41791	0.492537	5.1393	3.77114
75	2.98507	1.35323	3.08955	2.50249	4.17413	5.0995	0.910448	4.18408	4.23881		75		4.44776	0.179104	6.97015		75	2.53731	1.08955	4.73134	4.43284	2.40796	0.492537	5.1194	3.78109
76	2.9602	1.35821	3.08458	2.52239	4.17413	5.12438	0.910448	4.16915	4.25373		76		4.44776	0.18408	6.95025		76	2.54229	1.08458	4.72637	4.43284	2.39801	0.492537	5.0995	3.79104
77	2.93532	1.36318	3.0796	2.54229	4.17413	5.14925	0.910448	4.15423	4.26368		77		4.45274	0.189055	6.93035		77	2.54726	1.0796	4.71642	4.43284	2.38806	0.492537	5.0796	3.801
78	2.91045	1.36816	3.07463	2.56219	4.17413	5.17413	0.910448	4.1393	4.27363		78		4.45771	0.19403	6.91045		78	2.55224	1.07463	4.70647	4.43284	2.37811	0.492537	5.0597	3.81095
79	2.88557	1.37313	3.06965	2.58209	4.17413	5.199	0.910448	4.12438	4.28358		79		4.46269	0.199005	6.89055		79	2.55721	1.06965	4.69652	4.43284	2.36816	0.492537	5.0398	3.8209
80	2.8607	1.37811	3.06468	2.60199	4.17413	5.21891	0.910448	4.10945	4.29353		80		4.46766	0.20398	6.87065		80	2.56219	1.06468	4.68657	4.43781	2.35821	0.492537	5.0199	3.83085
81	2.83582	1.38308	3.0597	2.62189	4.16915	5.23881	0.910448	4.09453	4.30348		81		4.47264	0.208955	6.85572		81	2.56716	1.0597	4.67662	4.43781	2.34826	0.492537	5	3.8408
82	2.81095	1.38806	3.05473	2.64179	4.16418	5.25871	0.910448	4.0796	4.31343		82		4.48259	0.21393	6.8408		82	2.57214	1.05473	4.66169	4.43781	2.33831	0.492537	4.9801	3.85075
83	2.78607	1.39303	3.04975	2.65672	4.1592	5.27861	0.910448	4.06468	4.32338		83		4.48756	0.218905	6.83085		83	2.57711	1.04975	4.64677	4.43781	2.32836	0.492537	4.9602	3.8607
84	2.76119	1.39801	3.04478	2.67164	4.15423	5.29851	0.910448	4.04975	4.33333		84		4.49254	0.223881	6.8209		84	2.58209	1.04478	4.63184	4.43781	2.31841	0.492537	4.9403	3.87065
85	2.73632	1.40299	3.0398	2.68657	4.14925	5.31841	0.910448	4.03483	4.34826		85		4.49751	0.228856	6.81095		85	2.58706	1.0398	4.61692	4.43781	2.30846	0.492537	4.9204	3.8806
86	2.71144	1.40796	3.03483	2.70647	4.14428	5.33831	0.910448	4.0199	4.36318		86		4.50249	0.233831	6.80597		86	2.59204	1.03483	4.60199	4.43781	2.29851	0.492537	4.9005	3.89055
87	2.68657	1.41294	3.02985	2.72637	4.1393	5.35821	0.910448	4.00498	4.37811		87		4.50746	0.243781	6.801		87	2.59701	1.02985	4.58706	4.43781	2.28856	0.492537	4.8806	3.89552
88	2.66169	1.41791	3.02488	2.74627	4.13433	5.37811	0.910448	3.99502	4.39801		88		4.51244	0.253731	6.801		88	2.60199	1.02488	4.57214	4.43781	2.27861	0.492537	4.8607	3.9005
89	2.63682	1.42289	3.0199	2.76617	4.12935	5.39801	0.910448	3.98507	4.41294		89		4.51741	0.263682	6.801		89	2.60199	1.0199	4.55721	4.43781	2.26866	0.492537	4.8408	3.90547
90	2.61194	1.42786	3.01493	2.78607	4.12438	5.41791	0.910448	3.97512	4.43284		90		4.52239	0.273632	6.80597		90	2.60199	1.01493	4.54229	4.43781	2.25871	0.492537	4.8209	3.91045
91	2.59204	1.43284	3.00995	2.80597	4.1194	5.43781	0.910448	3.96517	4.45274		91		4.52736	0.283582	6.81095		91	2.60199	1.00995	4.52736	4.43781	2.24876	0.492537	4.801	3.91542
92	2.57214	1.43781	3.00498	2.82587	4.11443	5.45771	0.910448	3.95522	4.47264		92		4.53234	0.293532	6.81592		92	2.60199	1.00498	4.51244	4.43781	2.23881	0.492537	4.78109	3.9204
93	2.55224	1.44279	3	2.84577	4.10945	5.47761	0.910448	3.94527	4.49254		93		4.53731	0.303483	6.8209		93	2.60199	1	4.49751	4.43781	2.22886	0.492537	4.76119	3.92537
94	2.53234	1.44776	2.99502	2.86567	4.10448	5.49751	0.910448	3.93532	4.51244		94		4.54229	0.313433	6.82587		94	2.60199	0.995025	4.48259	4.43781	2.21891	0.492537	4.74129	3.93035
95	2.51244	1.45274	2.99005	2.88557	4.0995	5.52239	0.910448	3.92537	4.53234		95		4.54726	0.323383	6.83085		95	2.60199	0.99005	4.46766	4.43781	2.20896	0.492537	4.71642	3.93532
96	2.49254	1.45771	2.98507	2.90547	4.09453	5.54726	0.910448	3.91542	4.55224		96		4.55721	0.333333	6.83582		96	2.60199	0.985075	4.45274	4.43781	2.199	0.492537	4.69154	3.9403
97	2.47264	1.46269	2.9801	2.92537	4.08955	5.57214	0.910448	3.90547	4.57214		97		4.56716	0.343284	6.8408		97	2.60199	0.9801	4.43781	4.43781	2.18905	0.492537	4.66667	3.94527
98	2.45274	1.46766	2.97512	2.9403	4.08458	5.59701	0.910448	3.89552	4.59204		98		4.57711	0.353234	6.84577		98	2.60199	0.975124	4.42289	4.43781	2.1791	0.492537	4.64179	3.95025
99	2.43284	1.47264	2.96517	2.95522	4.0796	5.62687	0.910448	3.88557	4.61194		99		4.58706	0.368159	6.85075		99	2.60199	0.970149	4.40796	4.43781	2.16915	0.492537	4.61692	3.95522
100	2.41294	1.47761	2.95522	2.97015	4.07463	5.65672	0.910448	3.87562	4.63184		100		4.59701	0.383085	6.85572		100	2.60199	0.965174	4.39303	4.43781	2.1592	0.492537	4.59204	3.9602
101	2.39303	1.48259	2.94527	2.98507	4.07463	5.69154	0.910448	3.86567	4.65174		101		4.60697	0.39801	6.8607		101	2.60199	0.960199	4.37811	4.43781	2.14925	0.492537	4.56716	3.96517
102	2.37313	1.48259	2.93532	3	4.07463	5.72139	0.910448	3.85572	4.66667		102		4.62189	0.412935	6.86567		102	2.60199	0.955224	4.36318	4.43781	2.1393	0.492537	4.53731	3.97015
103	2.35323	1.48259	2.92537	3.01493	4.06965	5.74627	0.910448	3.84577	4.68159		103		4.63682	0.427861	6.87065		103	2.60199	0.950249	4.34826	4.43781	2.12935	0.492537	4.50746	3.97512
104	2.33333	1.48259	2.91542	3.02985	4.06468	5.77114	0.910448	3.83582	4.69652		104		4.65174	0.442786	6.87065		104	2.60199	0.940299	4.33333	4.43781	2.1194	0.492537	4.47761	3.9801
105	2.31841	1.48756	2.91045	3.04478	4.0597	5.79602	0.915423	3.83085	4.71144		105		4.66667	0.457711	6.87065		105	2.60199	0.930348	4.31841	4.43781	2.10945	0.492537	4.44776	3.98507
106	2.30348	1.49254	2.90547	3.0597	4.05473	5.8209	0.920398	3.82587	4.72637		106		4.68159	0.472637	6.87065		106	2.60199	0.920398	4.30348	4.43781	2.0995	0.492537	4.41791	3.99005
107	2.28856	1.49751	2.9005	3.07463	4.04975	5.84577	0.925373	3.8209	4.74129		107		4.69652	0.487562	6.87562		107	2.60199	0.910448	4.28856	4.43781	2.08458	0.492537	4.38806	3.99502
108	2.27363	1.50249	2.89552	3.08955	4.04478	5.87065	0.930348	3.81592	4.75622		108		4.71144	0.502488	6.8806		108	2.60199	0.900498	4.27363	4.43781	2.06965	0.492537	4.35821	4
109	2.25871	1.50746	2.89055	3.10448	4.03483	5.89055	0.935323	3.81095	4.77114		109		4.72637	0.517413	6.88557		109	2.60199	0.890547	4.26368	4.43284	2.05473	0.492537	4.32836	4.00498
110	2.24378	1.51244	2.88557	3.1194	4.02488	5.91045	0.940299	3.80597	4.78607		110		4.74129	0.532338	6.89552		110	2.60199	0.880597	4.25373	4.42786	2.0398	0.492537	4.29851	4.00995
111	2.22886	1.51741	2.87562	3.13433	4.01493	5.93035	0.945274	3.801	4.801		111		4.75622	0.547264	6.90547		111	2.60199	0.870647	4.24378	4.42289	2.0199	0.492537	4.26866	4.01493
112	2.21393	1.52239	2.86567	3.14428	4.00498	5.95025	0.950249	3.79602	4.81592		112		4.77114	0.567164	6.91542		112	2.60199	0.860697	4.23383	4.41791	2	0.492537	4.23881	4.0199
113	2.199	1.52736	2.85572	3.15423	3.99502	5.97015	0.955224	3.79104	4.83085		113		4.78607	0.587065	6.93035		113	2.60199	0.850746	4.22388	4.41294	1.9801	0.492537	4.20896	4.02488
114	2.18408	1.53234	2.84577	3.16418	3.98507	5.99005	0.960199	3.78607	4.84577		114		4.801	0.606965	6.94527		114	2.60199	0.840796	4.21393	4.40796	1.9602	0.492537	4.17413	4.02985
115	2.16915	1.53731	2.83582	3.17413	3.97512	6.00995	0.965174	3.78109	4.8607		115		4.81592	0.626866	6.9602		115	2.60199	0.830846	4.199	4.40299	1.9403	0.492537	4.13433	4.03483
116	2.15423	1.53731	2.82587	3.18408	3.96517	6.02985	0.975124	3.77612	4.87562		116		4.83085	0.646766	6.9801		116	2.60199	0.825871	4.18408	4.39801	1.9204	0.492537	4.09453	4.0398
117	2.1393	1.53731	2.81095	3.19403	3.95522	6.04975	0.985075	3.77114	4.89055		117		4.84577	0.666667	7		117	2.59701	0.820896	4.16915	4.39303	1.9005	0.492537	4.0597	4.0398
118	2.12438	1.53731	2.79602	3.20398	3.94527	6.06965	0.995025	3.76617	4.90547		118		4.85572	0.686567	7.01493		118	2.59204	0.81592	4.15423	4.38806	1.8806	0.492537	4.02488	4.0398
119	2.10448	1.53731	2.78109	3.21393	3.93532	6.08955	1.00498	3.76119	4.9204		119		4.86567	0.706468	7.02488		119	2.58706	0.81592	4.1393	4.38806	1.8607	0.492537	3.99005	4.0398
120	2.08458	1.53731	2.76617	3.22388	3.92537	6.10945	1.01493	3.75124	4.93532		120		4.87562	0.726368	7.03483		120	2.58209	0.81592	4.12438	4.38308	1.8408	0.492537	3.95522	4.0398
121	2.06468	1.53731	2.75124	3.23383	3.91542	6.12935	1.02488	3.74129	4.95025		121		4.8806	0.746269	7.04478		121	2.57711	0.81592	4.10945	4.37811	1.8209	0.492537	3.9204	4.0398
122	2.04478	1.53731	2.73632	3.24378	3.90547	6.14925	1.03483	3.73134	4.96517		122		4.88557	0.766169	7.05473		122	2.57214	0.81592	4.09453	4.37313	1.801	0.492537	3.88557	4.0398
123	2.02488	1.53731	2.72139	3.25373	3.89552	6.16915	1.04478	3.72139	4.9801		123		4.89055	0.78607	7.06468		123	2.56716	0.81592	4.0796	4.36816	1.78109	0.492537	3.85572	4.03483
124	2.00498	1.53731	2.70647	3.26368	3.88557	6.18905	1.05473	3.71144	4.99502		124		4.89552	0.80597	7.07463		124	2.56219	0.81592	4.06468	4.35821	1.76617	0.492537	3.82587	4.02985
125	1.98507	1.53731	2.69154	3.26866	3.87562	6.20896	1.06468	3.70149	5.00995		125		4.89552	0.825871	7.0796		125	2.55721	0.81592	4.05473	4.34826	1.75124	0.492537	3.79602	4.02488
126	1.96517	1.53731	2.67662	3.27363	3.86567	6.22886	1.07463	3.69154	5.0199		126		4.89552	0.845771	7.08458		126	2.55224	0.81592	4.04478	4.33831	1.73632	0.492537	3.76617	4.01493
127	1.94527	1.53731	2.66169	3.27861	3.85572	6.24876	1.08458	3.67662	5.02985		127		4.89552	0.865672	7.08955		127	2.54726	0.81592	4.03483	4.32836	1.72139	0.492537	3.73134	4.00498
128	1.92537	1.53234	2.64677	3.28358	3.84577	6.26866	1.09453	3.66169	5.0398		128		4.89552	0.885572	7.09453		128	2.54229	0.81592	4.02488	4.31841	1.70647	0.492537	3.70149	3.99502
129	1.90547	1.52736	2.63184	3.28856	3.83582	6.28856	1.10448	3.64677	5.04975		129		4.89552	0.905473	7.0995		129	2.53731	0.81592	4.0199	4.30846	1.69154	0.492537	3.67164	3.98507
130	1.88557	1.52239	2.61692	3.29353	3.82587	6.30846	1.11443	3.63184	5.0597		130		4.89055	0.925373	7.10448		130	2.53234	0.81592	4.01493	4.29851	1.67662	0.492537	3.64179	3.97512
131	1.86567	1.51741	2.60199	3.29851	3.81592	6.32338	1.12438	3.61692	5.06965		131		4.88557	0.945274	7.10945		131	2.52736	0.820896	4.00498	4.28856	1.66169	0.492537	3.61194	3.9602
132	1.84577	1.51244	2.58706	3.30348	3.801	6.33333	1.13433	3.60199	5.07463		132		4.8806	0.965174	7.11443		132	2.52239	0.825871	3.99502	4.28358	1.64677	0.492537	3.58706	3.94527
133	1.82587	1.50746	2.57214	3.30846	3.78607	6.34328	1.14428	3.58706	5.0796		133		4.87562	0.985075	7.1194		133	2.51741	0.830846	3.98507	4.27861	1.63184	0.492537	3.55721	3.93035
134	1.80597	1.50249	2.55721	3.31343	3.77114	6.35323	1.14925	3.57214	5.08458		134		4.87065	1.00498	7.12438		134	2.51244	0.835821	3.97512	4.27363	1.61692	0.492537	3.52736	3.91045
135	1.78607	1.49751	2.54229	3.31841	3.75124	6.35821	1.15423	3.55721	5.08955		135		4.86567	1.02488	7.12935		135	2.50746	0.840796	3.96517	4.26866	1.60199	0.492537	3.49751	3.89055
136	1.76617	1.49254	2.52736	3.32338	3.73134	6.36318	1.1592	3.54229	5.09453		136		4.8607	1.04478	7.13433		136	2.50249	0.845771	3.95522	4.26368	1.58706	0.492537	3.46766	3.87065
137	1.74627	1.48756	2.51244	3.32836	3.71144	6.36816	1.16418	3.52736	5.0995		137		4.85572	1.06468	7.1393		137	2.49751	0.850746	3.94527	4.25871	1.57214	0.492537	3.43781	3.85075
138	1.72637	1.48259	2.49751	3.33333	3.69154	6.37313	1.16915	3.51244	5.0995		138		4.85075	1.08955	7.1393		138	2.49254	0.855721	3.93532	4.25373	1.55721	0.492537	3.40796	3.83085
139	1.70647	1.47761	2.48259	3.33831	3.67164	6.37811	1.17413	3.49751	5.0995		139		4.84577	1.10945	7.13433		139	2.48756	0.860697	3.92537	4.24876	1.54229	0.492537	3.37811	3.81095
140	1.68657	1.47761	2.46766	3.34328	3.65174	6.38308	1.1791	3.47761	5.0995		140		4.8408	1.12935	7.12935		140	2.48259	0.865672	3.91542	4.23881	1.52736	0.492537	3.34826	3.79104
141	1.66667	1.47761	2.45274	3.34826	3.63184	6.38806	1.18408	3.45771	5.09453		141		4.83582	1.14925	7.12438		141	2.47761	0.870647	3.90547	4.22886	1.51244	0.492537	3.31841	3.77114
142	1.64677	1.47761	2.44279	3.35323	3.61194	6.39801	1.18905	3.44279	5.08955		142		4.83582	1.16915	7.1194		142	2.47264	0.875622	3.89552	4.21891	1.49751	0.492537	3.28856	3.75124
143	1.62687	1.48259	2.43284	3.35821	3.59204	6.40796	1.19403	3.42786	5.08458		143		4.83582	1.18905	7.11443		143	2.46766	0.885572	3.88557	4.20896	1.48259	0.492537	3.25871	3.73134
144	1.60697	1.48756	2.42289	3.36318	3.57214	6.41791	1.199	3.41294	5.0796		144		4.83582	1.20896	7.10945		144	2.45771	0.895522	3.87562	4.199	1.46766	0.492537	3.23383	3.71144
145	1.58706	1.49254	2.41294	3.36816	3.55224	6.42786	1.20398	3.39801	5.07463		145		4.8408	1.22886	7.0995		145	2.44776	0.905473	3.86567	4.18408	1.45274	0.492537	3.20896	3.69154
146	1.56716	1.49751	2.40299	3.36816	3.53234	6.43781	1.20896	3.38308	5.06468		146		4.84577	1.24876	7.08955		146	2.43781	0.915423	3.85572	4.16915	1.43781	0.492537	3.18408	3.67164
147	1.54726	1.50249	2.39303	3.36816	3.51244	6.44776	1.21393	3.36816	5.05473		147		4.85572	1.26866	7.0796		147	2.42786	0.925373	3.84577	4.15423	1.42289	0.492537	3.1592	3.65174
148	1.52736	1.50746	2.38308	3.36816	3.49254	6.45771	1.21891	3.35821	5.04478		148		4.86567	1.28856	7.06965		148	2.41791	0.935323	3.8408	4.1393	1.40796	0.492537	3.13433	3.63184
149	1.50746	1.51244	2.37313	3.36816	3.47264	6.46766	1.22388	3.34826	5.03483		149		4.87562	1.30846	7.06468		149	2.40796	0.945274	3.83582	4.12438	1.39303	0.492537	3.11443	3.61194
150	1.48756	1.51741	2.36318	3.36816	3.45771	6.47761	1.22886	3.33831	5.02488		150		4.8806	1.32836	7.0597		150	2.39801	0.955224	3.83085	4.10945	1.37811	0.492537	3.09453	3.59204
151	1.46766	1.52239	2.35323	3.36816	3.44279	6.48756	1.23383	3.32836	5.01493		151		4.88557	1.34826	7.05473		151	2.38806	0.965174	3.83085	4.08955	1.36318	0.492537	3.07463	3.57214
152	1.44776	1.52736	2.34328	3.36816	3.43284	6.49751	1.23881	3.31343	5.00498		152		4.89055	1.36816	7.04975		152	2.37811	0.975124	3.83085	4.06965	1.34826	0.492537	3.05473	3.55224
153	1.42786	1.53234	2.33333	3.36816	3.42289	6.50746	1.24378	3.30348	4.99502		153		4.89552	1.38806	7.04478		153	2.36816	0.985075	3.83085	4.04975	1.33333	0.492537	3.03483	3.53234
154	1.40796	1.53731	2.32338	3.36816	3.41294	6.51741	1.24876	3.29353	4.98507		154		4.9005	1.40796	7.0398		154	2.35821	0.995025	3.83085	4.02985	1.31841	0.492537	3.01493	3.51244
155	1.38806	1.54726	2.31343	3.36318	3.40299	6.52736	1.25373	3.28358	4.97512		155		4.90547	1.42786	7.0398		155	2.34826	1.00498	3.83582	4.00995	1.30348	0.492537	2.99502	3.49254
156	1.36816	1.55721	2.30348	3.35821	3.39303	6.53731	1.25871	3.27363	4.96517		156		4.91045	1.44776	7.0398		156	2.33831	1.01493	3.83582	3.99005	1.28856	0.492537	2.97512	3.47264
157	1.34826	1.56716	2.29353	3.35323	3.38308	6.54726	1.26368	3.26866	4.95522		157		4.91542	1.46766	7.0398		157	2.33333	1.02488	3.83582	3.97015	1.27861	0.492537	2.95522	3.45274
158	1.32836	1.57711	2.28856	3.34328	3.37313	6.55721	1.26866	3.25871	4.94527		158		4.9204	1.48756	7.03483		158	2.32836	1.03483	3.83085	3.95025	1.26866	0.492537	2.93532	3.43284
159	1.30846	1.58706	2.28358	3.33333	3.36318	6.56716	1.26866	3.24876	4.93532		159		4.92537	1.50746	7.02985		159	2.32338	1.04478	3.83085	3.93035	1.25373	0.492537	2.91542	3.41294
160	1.28856	1.59701	2.27861	3.32338	3.34826	6.57214	1.26866	3.23881	4.92537		160		4.93035	1.52736	7.02488		160	2.31841	1.05473	3.83085	3.91045	1.23881	0.492537	2.89552	3.39303
161	1.26866	1.60697	2.27363	3.31343	3.33333	6.57711	1.26866	3.22886	4.91542		161		4.93532	1.55224	7.0199		161	2.31343	1.06468	3.83085	3.89055	1.22388	0.492537	2.87562	3.37313
162	1.24876	1.61692	2.26368	3.30348	3.31343	6.57711	1.26866	3.21891	4.90547		162		4.9403	1.57711	7.00995		162	2.30846	1.06965	3.83085	3.87065	1.20896	0.492537	2.85572	3.35323
163	1.22886	1.62687	2.25373	3.29353	3.29353	6.58209	1.26866	3.20896	4.89552		163		4.94527	1.60199	6.99502		163	2.30846	1.07463	3.83085	3.85075	1.199	0.492537	2.83582	3.33333
164	1.21393	1.63682	2.24378	3.28358	3.27363	6.58706	1.26866	3.199	4.88557		164		4.95025	1.62687	6.9801		164	2.30846	1.0796	3.83085	3.83085	1.18905	0.492537	2.81592	3.31343
165	1.199	1.64677	2.23383	3.27363	3.25373	6.59701	1.26866	3.18905	4.87562		165		4.95522	1.65174	6.96517		165	2.30846	1.08458	3.83085	3.81095	1.18408	0.492537	2.79602	3.29353
166	1.18408	1.65672	2.22388	3.26368	3.23383	6.60199	1.26866	3.1791	4.86567		166		4.9602	1.67662	6.95025		166	2.30846	1.08955	3.83085	3.79104	1.1791	0.492537	2.77612	3.27363
167	1.16915	1.66667	2.21393	3.25373	3.21393	6.60697	1.26866	3.16915	4.85572		167		4.96517	1.70149	6.93532		167	2.30846	1.09453	3.83085	3.77114	1.17413	0.492537	2.75622	3.25373
168	1.15423	1.67662	2.20896	3.24378	3.19403	6.61194	1.26866	3.1592	4.84577		168		4.97512	1.72637	6.9204		168	2.30846	1.0995	3.83085	3.75124	1.16915	0.492537	2.74129	3.23881
169	1.1393	1.68657	2.20398	3.23383	3.1791	6.62189	1.26866	3.14925	4.83582		169		4.98507	1.75124	6.91045		169	2.30846	1.10448	3.83085	3.73134	1.16418	0.492537	2.72637	3.22388
170	1.12438	1.69652	2.199	3.22388	3.16418	6.63184	1.26866	3.1393	4.82587		170		4.99005	1.77612	6.9005		170	2.30846	1.10945	3.83085	3.71144	1.16418	0.492537	2.71144	3.20896
171	1.10945	1.70647	2.19403	3.21393	3.14925	6.64179	1.26866	3.12935	4.81592		171		4.99502	1.801	6.89055		171	2.31343	1.11443	3.83085	3.69154	1.16418	0.492537	2.69652	3.19403
172	1.0995	1.71642	2.18905	3.20398	3.13433	6.65174	1.26866	3.1194	4.80597		172		5	1.82587	6.8806		172	2.31841	1.1194	3.83085	3.67164	1.16418	0.492537	2.68159	3.1791
173	1.08955	1.72637	2.18408	3.199	3.1194	6.66169	1.27363	3.10945	4.79602		173		5.00498	1.85075	6.87065		173	2.32338	1.12438	3.83085	3.65174	1.16418	0.492537	2.66667	3.16418
174	1.0796	1.73632	2.1791	3.19403	3.10448	6.67164	1.27861	3.10448	4.78607		174		5.00995	1.87562	6.85572		174	2.32836	1.12935	3.83085	3.63184	1.16418	0.492537	2.65672	3.14925
175	1.06965	1.74627	2.16915	3.18905	3.08955	6.68159	1.28358	3.0995	4.77612		175		5.01493	1.9005	6.84577		175	2.32836	1.13433	3.82587	3.61194	1.16418	0.492537	2.64677	3.13433
176	1.0597	1.75622	2.16418	3.18408	3.07463	6.69154	1.28856	3.09453	4.76617		176		5.01493	1.92537	6.83582		176	2.32836	1.1393	3.8209	3.59204	1.16418	0.497512	2.64179	3.11443
177	1.04975	1.76617	2.1592	3.1791	3.06468	6.70647	1.29353	3.08955	4.75622		177		5.01493	1.95025	6.82587		177	2.32836	1.14428	3.81592	3.57214	1.16418	0.497512	2.63682	3.09453
178	1.04478	1.78109	2.15423	3.17413	3.05473	6.72139	1.29851	3.08458	4.74627		178		5.0199	1.97512	6.81592		178	2.32836	1.15423	3.81095	3.55224	1.16418	0.497512	2.63184	3.0796
179	1.0398	1.79602	2.14925	3.16915	3.04478	6.73632	1.30348	3.0796	4.73134		179		5.02488	2	6.80597		179	2.32836	1.16418	3.80597	3.52736	1.16418	0.497512	2.62687	3.06468
180	1.0398	1.81095	2.14925	3.16418	3.03483	6.75622	1.30846	3.07463	4.71642		180		5.02985	2.02488	6.79104		180	2.33333	1.17413	3.801	3.50249	1.16418	0.497512	2.62189	3.04975
181	1.0398	1.82587	2.14925	3.1592	3.02488	6.77612	1.31343	3.06965	4.70149		181		5.03483	2.04975	6.77612		181	2.33831	1.18408	3.79602	3.47761	1.16418	0.497512	2.61692	3.03483
182	1.0398	1.8408	2.14925	3.15423	3.01493	6.79104	1.31841	3.06468	4.68657		182		5.0398	2.07463	6.75622		182	2.34328	1.19403	3.79104	3.45274	1.16418	0.497512	2.61194	3.0199
183	1.0398	1.85572	2.14925	3.14925	3	6.80597	1.32338	3.0597	4.67662		183		5.04478	2.0995	6.73632		183	2.34826	1.20398	3.78607	3.42289	1.16418	0.497512	2.60697	3.00498
184	1.0398	1.87065	2.14925	3.14428	2.98507	6.8209	1.32836	3.05473	4.66169		184		5.04975	2.12438	6.72139		184	2.35323	1.21393	3.77612	3.39303	1.16418	0.497512	2.60199	2.99005
185	1.0398	1.88557	2.14925	3.12935	2.97015	6.83582	1.33333	3.04975	4.64677		185		5.04975	2.14925	6.70149		185	2.35821	1.22388	3.76617	3.36318	1.16418	0.497512	2.59701	2.97512
186	1.0398	1.9005	2.14925	3.11443	2.95522	6.85075	1.33831	3.04478	4.63184		186		5.05473	2.16915	6.68159		186	2.36318	1.23383	3.75622	3.33333	1.16915	0.497512	2.59204	2.9602
187	1.0398	1.91542	2.14925	3.0995	2.9403	6.86567	1.34328	3.03483	4.61194		187		5.0597	2.18905	6.65672		187	2.36816	1.24378	3.74627	3.30348	1.17413	0.497512	2.58706	2.94527
188	1.0398	1.93035	2.14925	3.08458	2.92537	6.8806	1.34826	3.02488	4.59204		188		5.06965	2.20896	6.63682		188	2.37313	1.25373	3.73632	3.27363	1.1791	0.497512	2.58209	2.93035
189	1.0398	1.94527	2.14925	3.06965	2.91045	6.89552	1.35323	3.01493	4.57214		189		5.0796	2.22886	6.61194		189	2.37811	1.26368	3.72637	3.24378	1.18408	0.497512	2.57711	2.91045
190	1.03483	1.9602	2.14925	3.05473	2.89552	6.91045	1.35821	3.00498	4.55224		190		5.08955	2.24876	6.58706		190	2.38308	1.27363	3.71642	3.21891	1.18905	0.497512	2.57214	2.89055
191	1.02985	1.97512	2.14925	3.0398	2.8806	6.92537	1.36318	2.99502	4.52736		191		5.0995	2.26866	6.56219		191	2.38308	1.28358	3.70647	3.19403	1.19403	0.497512	2.56716	2.87065
192	1.02488	1.99005	2.14925	3.02488	2.86567	6.9403	1.36816	2.98507	4.50249		192		5.10945	2.28856	6.53731		192	2.38308	1.29353	3.69652	3.16915	1.199	0.497512	2.56219	2.85075
193	1.0199	2.00498	2.14925	3.00995	2.85075	6.95522	1.37313	2.9801	4.48259		193		5.1194	2.30846	6.51244		193	2.38308	1.30348	3.68657	3.14428	1.20398	0.497512	2.55721	2.83085
194	1.01493	2.0199	2.14925	2.99502	2.83582	6.96517	1.37811	2.97512	4.46269		194		5.12935	2.33333	6.48756		194	2.38308	1.31343	3.67662	3.1194	1.20896	0.497512	2.55224	2.81095
195	1.01493	2.03483	2.14925	2.9801	2.8209	6.97512	1.38308	2.97015	4.44279		195		5.13433	2.35821	6.46269		195	2.38308	1.32338	3.66667	3.09453	1.21393	0.497512	2.54726	2.79104
196	1.01493	2.04975	2.14925	2.96517	2.80597	6.99005	1.38806	2.96517	4.42289		196		5.1393	2.38308	6.43781		196	2.38308	1.33333	3.65672	3.06965	1.21891	0.497512	2.54229	2.77114
197	1.01493	2.06468	2.14925	2.95025	2.79104	7.00498	1.39303	2.9602	4.40299		197		5.14925	2.40796	6.41294		197	2.38308	1.34328	3.64677	3.04478	1.22388	0.497512	2.53234	2.75124
198	1.01493	2.0796	2.14925	2.93532	2.77612	7.01493	1.39801	2.95522	4.38308		198		5.1592	2.42786	6.38806		198	2.38308	1.35323	3.63682	3.0199	1.22886	0.497512	2.52239	2.73134
199	1.01493	2.09453	2.14925	2.9204	2.76617	7.02985	1.40299	2.95522	4.36318		199		5.16915	2.44776	6.36318		199	2.38308	1.36318	3.63184	3	1.23383	0.497512	2.51244	2.71144
200	1.01493	2.10945	2.14925	2.9005	2.75124	7.0398	1.40796	2.95522	4.34328		200	5.48756	5.1791	2.46766	6.33831		200	2.38308	1.37313	3.62687	2.9801	1.23881	0.497512	2.50249	2.69154
201	1.0199	2.12438	2.14428	2.8806	2.73632	7.04975	1.41294	2.95522	4.32338		201	5.52239	5.18408	2.48756	6.31343		201	2.38308	1.38308	3.62189	2.9602	1.24378	0.497512	2.49254	2.67164
202	1.02488	2.14428	2.1393	2.8607	2.72637	7.06468	1.41791	2.95522	4.30348		202	5.55721	5.19403	2.50746	6.28856		202	2.38308	1.39303	3.61692	2.9403	1.24876	0.497512	2.48259	2.65174
203	1.02985	2.16418	2.13433	2.8408	2.71642	7.0796	1.42289	2.95522	4.28358		203	5.59204	5.20398	2.52736	6.26866		203	2.38308	1.40796	3.61194	2.9204	1.25373	0.497512	2.47264	2.63184
204	1.03483	2.1791	2.12935	2.8209	2.70647	7.08955	1.42786	2.95522	4.25871		204	5.62687	5.21393	2.54726	6.24876		204	2.38308	1.42289	3.60697	2.9005	1.25871	0.497512	2.45771	2.61194
205	1.0398	2.19403	2.12438	2.801	2.69652	7.0995	1.43284	2.95522	4.23383		205	5.66169	5.22388	2.56716	6.22886		205	2.38308	1.43781	3.60199	2.8806	1.26368	0.497512	2.44279	2.59204
206	1.04478	2.20896	2.1194	2.78109	2.68657	7.10945	1.43781	2.95522	4.20896		206	5.69652	5.23383	2.58706	6.20896		206	2.38308	1.45274	3.59701	2.8607	1.26866	0.497512	2.42786	2.57214
207	1.04975	2.22388	2.11443	2.76119	2.67662	7.1194	1.44279	2.95522	4.18408		207	5.73134	5.24876	2.60697	6.18905		207	2.38308	1.46766	3.59204	2.8408	1.27363	0.497512	2.41294	2.55224
208	1.05473	2.23881	2.10945	2.74129	2.67164	7.13433	1.44776	2.95522	4.1592		208	5.76617	5.26368	2.62687	6.16915		208	2.38308	1.48259	3.58209	2.8209	1.27861	0.497512	2.39801	2.53731
209	1.0597	2.25373	2.10448	2.72139	2.66667	7.14925	1.45274	2.95522	4.13433		209	5.801	5.27861	2.64677	6.14428		209	2.38308	1.49751	3.57214	2.801	1.27861	0.497512	2.38308	2.52239
210	1.06468	2.26866	2.0995	2.70149	2.66169	7.16418	1.45771	2.95522	4.10945		210	5.83582	5.29353	2.67164	6.1194		210	2.38806	1.51244	3.56219	2.78109	1.28358	0.497512	2.36816	2.50746
211	1.06965	2.28358	2.09453	2.68657	2.65174	7.17413	1.46269	2.95522	4.08458		211	5.86567	5.30846	2.69154	6.09453		211	2.39303	1.52736	3.55224	2.75622	1.28856	0.497512	2.35323	2.49254
212	1.07463	2.29851	2.08955	2.67164	2.64179	7.18408	1.46766	2.95522	4.0597		212	5.89552	5.32338	2.71144	6.06965		212	2.39801	1.54229	3.54229	2.73134	1.29353	0.497512	2.33831	2.47761
213	1.0796	2.31343	2.0796	2.65672	2.63184	7.19403	1.47264	2.95522	4.03483		213	5.92537	5.33831	2.73134	6.04478		213	2.40299	1.55721	3.53234	2.70647	1.29851	0.497512	2.32836	2.46269
214	1.08458	2.32836	2.06965	2.64179	2.62189	7.20398	1.47761	2.95522	4.00995		214	5.95025	5.35821	2.75124	6.0199		214	2.40796	1.57214	3.52736	2.68159	1.30348	0.497512	2.31841	2.44776
215	1.08955	2.34328	2.0597	2.62687	2.61194	7.21891	1.47761	2.95522	3.98507		215	5.97512	5.37811	2.77114	6		215	2.41294	1.58706	3.52239	2.65672	1.30846	0.497512	2.30846	2.43284
216	1.09453	2.35821	2.05473	2.61194	2.60199	7.23383	1.47761	2.95522	3.9602		216	6	5.39801	2.79104	5.9801		216	2.41791	1.60199	3.51741	2.63184	1.31343	0.497512	2.29851	2.42289
217	1.0995	2.37313	2.04975	2.59701	2.59204	7.24876	1.47761	2.95522	3.93532		217	6.02488	5.41791	2.81095	5.96517		217	2.42289	1.61692	3.51244	2.60697	1.31841	0.497512	2.28358	2.41294
218	1.10448	2.38308	2.04478	2.58706	2.58209	7.26368	1.47761	2.95522	3.91045		218	6.04975	5.43781	2.83085	5.95025		218	2.42786	1.62687	3.50746	2.58209	1.32338	0.497512	2.26866	2.40299
219	1.10945	2.39303	2.0398	2.57711	2.57214	7.27861	1.47761	2.95522	3.88557		219	6.07463	5.45771	2.85075	5.9403		219	2.42786	1.63682	3.50249	2.55721	1.32836	0.497512	2.25373	2.39303
220	1.11443	2.40299	2.03483	2.56716	2.56219	7.29353	1.47761	2.95522	3.8607		220	6.0995	5.47761	2.87065	5.93035		220	2.42786	1.64677	3.49751	2.53234	1.33333	0.497512	2.23881	2.38308
221	1.11443	2.41294	2.02985	2.55721	2.55224	7.30846	1.47761	2.95522	3.83582		221	6.12935	5.50249	2.89055	5.91542		221	2.42786	1.65672	3.49254	2.50746	1.33831	0.497512	2.22388	2.37313
222	1.11443	2.42289	2.02488	2.54726	2.54229	7.32338	1.47761	2.95025	3.81095		222	6.1592	5.52736	2.91045	5.9005		222	2.42786	1.66667	3.48756	2.47761	1.34328	0.497512	2.21393	2.36816
223	1.11443	2.43284	2.0199	2.53731	2.53234	7.33831	1.47761	2.94527	3.79104		223	6.18905	5.55224	2.93035	5.88557		223	2.42786	1.67662	3.48259	2.45274	1.34826	0.497512	2.20398	2.36318
224	1.11443	2.44279	2.01493	2.53234	2.52239	7.35323	1.47761	2.9403	3.77114		224	6.21891	5.58209	2.95025	5.8806		224	2.42786	1.68657	3.47761	2.42786	1.35323	0.497512	2.19403	2.35821
225	1.11443	2.45274	2.00995	2.52736	2.51244	7.36816	1.47761	2.93532	3.75124		225	6.24876	5.61194	2.97015	5.87562		225	2.42786	1.69652	3.47264	2.40299	1.35821	0.497512	2.18408	2.35821
226	1.11443	2.46269	2.00498	2.52239	2.50249	7.38308	1.47761	2.93035	3.73134		226	6.27861	5.64179	2.99005	5.87065		226	2.42786	1.70647	3.46766	2.37811	1.36318	0.497512	2.17413	2.35821
227	1.11443	2.47264	2	2.52239	2.49254	7.39801	1.47761	2.92537	3.71144		227	6.30846	5.67662	3.00995	5.86567		227	2.42786	1.71642	3.46269	2.35323	1.36816	0.497512	2.16418	2.35821
228	1.11443	2.48259	1.99502	2.52239	2.48756	7.41791	1.47761	2.9204	3.68657		228	6.33831	5.71144	3.02985	5.8607		228	2.42786	1.72637	3.45274	2.32836	1.37313	0.497512	2.15423	2.35821
229	1.11443	2.49254	1.99005	2.52239	2.48259	7.43781	1.47761	2.91045	3.66169		229	6.36816	5.74627	3.04975	5.85572		229	2.42786	1.73632	3.44776	2.30348	1.37811	0.497512	2.1393	2.35821
230	1.11443	2.49751	1.98507	2.52239	2.47761	7.45771	1.47761	2.9005	3.63682		230	6.39801	5.78109	3.06965	5.85075		230	2.42786	1.74129	3.44279	2.27861	1.38308	0.497512	2.12438	2.35821
231	1.11443	2.50249	1.9801	2.52239	2.47761	7.48756	1.47761	2.89055	3.61692		231	6.42786	5.81592	3.08955	5.84577		231	2.42786	1.74627	3.43781	2.24876	1.38806	0.497512	2.10945	2.36318
232	1.11443	2.50746	1.97512	2.52239	2.47761	7.51741	1.47761	2.8806	3.59701		232	6.45771	5.84577	3.10945	5.8408		232	2.42786	1.75124	3.43284	2.21891	1.39303	0.497512	2.09453	2.36816
233	1.11443	2.51244	1.97015	2.52239	2.47761	7.54726	1.47761	2.87065	3.57711		233	6.48756	5.87562	3.12935	5.83582		233	2.42786	1.75622	3.42289	2.18905	1.39801	0.497512	2.0796	2.36816
234	1.11443	2.51741	1.96517	2.52239	2.48259	7.58209	1.47761	2.8607	3.55721		234	6.51741	5.90547	3.14925	5.83085		234	2.42786	1.76119	3.41294	2.1592	1.40299	0.497512	2.06468	2.36816
235	1.11443	2.52239	1.9602	2.52239	2.48756	7.61692	1.47761	2.85075	3.53731		235	6.54726	5.93532	3.16915	5.82587		235	2.42786	1.76617	3.40299	2.12935	1.40796	0.497512	2.04478	2.36816
236	1.11443	2.52736	1.95522	2.52239	2.49751	7.65174	1.47264	2.8408	3.51741		236	6.57711	5.96517	3.18905	5.8209		236	2.42786	1.77114	3.39303	2.0995	1.41294	0.497512	2.02488	2.36318
237	1.11443	2.53234	1.95025	2.52239	2.50746	7.68657	1.46766	2.83085	3.50249		237	6.60199	5.99502	3.20398	5.8209		237	2.42786	1.77612	3.38308	2.06965	1.41791	0.497512	2.00498	2.35821
238	1.11443	2.53731	1.94527	2.52239	2.51741	7.71642	1.46269	2.8209	3.48756		238	6.62687	6.02488	3.21891	5.82587		238	2.42786	1.78109	3.37313	2.0398	1.42289	0.497512	1.98507	2.35323
239	1.11443	2.54229	1.9403	2.52239	2.52736	7.74627	1.45771	2.81095	3.47264		239	6.65174	6.05473	3.23383	5.83085		239	2.42786	1.78607	3.36318	2.01493	1.42786	0.497512	1.96517	2.34826
240	1.11443	2.54726	1.93532	2.52239	2.53731	7.77612	1.45274	2.801	3.46269		240	6.67662	6.08458	3.24876	5.83582		240	2.42786	1.79104	3.35323	1.99005	1.43284	0.497512	1.94527	2.34328
241	1.11443	2.55224	1.93035	2.52239	2.54726	7.79602	1.44776	2.79104	3.45274		241	6.70149	6.10945	3.25871	5.83582		241	2.43284	1.79602	3.34328	1.96517	1.43781	0.497512	1.92537	2.33831
242	1.11443	2.55224	1.92537	2.52239	2.55721	7.81592	1.44279	2.77612	3.44279		242	6.72637	6.13433	3.26866	5.83582		242	2.43781	1.801	3.33333	1.9403	1.44279	0.497512	1.90547	2.33333
243	1.11443	2.55224	1.9204	2.52239	2.56716	7.83582	1.43781	2.76119	3.43284		243	6.75124	6.1592	3.27861	5.83582		243	2.44776	1.80597	3.32338	1.91542	1.44776	0.497512	1.88557	2.32836
244	1.11443	2.55224	1.91542	2.52239	2.57711	7.85572	1.43284	2.74627	3.42289		244	6.77612	6.1791	3.28856	5.83582		244	2.45771	1.81095	3.31343	1.89552	1.45274	0.497512	1.86567	2.32338
245	1.11443	2.55224	1.91045	2.52736	2.58706	7.87562	1.42786	2.73134	3.41294		245	6.801	6.199	3.29851	5.83582		245	2.46766	1.81592	3.30348	1.87562	1.45771	0.497512	1.84577	2.31841
246	1.11443	2.55224	1.90547	2.53234	2.59701	7.89552	1.42289	2.71642	3.40796		246	6.82587	6.21891	3.30846	5.83582		246	2.47761	1.8209	3.29353	1.85572	1.46269	0.497512	1.83085	2.31343
247	1.11443	2.55224	1.9005	2.53731	2.60697	7.91542	1.41791	2.70149	3.40299		247	6.84577	6.23881	3.31841	5.83085		247	2.48756	1.82587	3.28358	1.83582	1.46766	0.497512	1.81592	2.30846
248	1.11443	2.55224	1.89552	2.54229	2.61692	7.9403	1.41294	2.68657	3.39303		248	6.87065	6.25871	3.32836	5.82587		248	2.49751	1.83085	3.27363	1.81592	1.47264	0.497512	1.801	2.30348
249	1.11443	2.55224	1.89055	2.54726	2.62189	7.96517	1.40796	2.67164	3.38308		249	6.89552	6.28358	3.33831	5.8209		249	2.50746	1.83582	3.26368	1.79602	1.47761	0.497512	1.78607	2.29851
250	1.11443	2.55224	1.88557	2.55224	2.62687	7.99005	1.40299	2.65672	3.37313		250	6.91542	6.30846	3.34826	5.81592		250	2.51741	1.8408	3.25373	1.78109	1.48259	0.497512	1.77114	2.29353
251	1.11443	2.55224	1.8806	2.55721	2.63184	8.01493	1.39801	2.64179	3.36318		251	6.9403	6.33831	3.35821	5.81095		251	2.52736	1.84577	3.24378	1.76617	1.48756	0.497512	1.75622	2.28856
252	1.11443	2.55224	1.87562	2.56219	2.63682	8.0398	1.39303	2.62687	3.35323		252	6.96517	6.36816	3.36816	5.80597		252	2.53731	1.85075	3.23383	1.75622	1.49254	0.502488	1.74129	2.28358
253	1.1194	2.55224	1.87065	2.56716	2.64179	8.06468	1.38806	2.61194	3.34328		253	6.99005	6.39801	3.37811	5.801		253	2.54726	1.85572	3.22388	1.74627	1.49751	0.507463	1.72637	2.27861
254	1.12438	2.54726	1.86567	2.57214	2.64677	8.08458	1.38308	2.59204	3.33333		254	7.01493	6.42786	3.38806	5.79602		254	2.55721	1.8607	3.20896	1.73632	1.50249	0.512438	1.71144	2.27363
255	1.12935	2.54229	1.8607	2.57711	2.65174	8.10448	1.37811	2.57214	3.32338		255	7.03483	6.45771	3.39801	5.79104		255	2.56716	1.86567	3.199	1.72637	1.50746	0.517413	1.69652	2.26866
256	1.1393	2.53731	1.85572	2.58209	2.65672	8.12438	1.37313	2.55224	3.31343		256	7.05473	6.48756	3.40796	5.78607		256	2.57711	1.87065	3.18905	1.71642	1.51244	0.522388	1.68159	2.26368
257	1.14925	2.53234	1.85075	2.58209	2.66169	8.14428	1.36816	2.53234	3.30348		257	7.07463	6.51741	3.41791	5.78607		257	2.58706	1.8806	3.1791	1.70647	1.51741	0.527363	1.66667	2.25871
258	1.1592	2.52736	1.84577	2.58209	2.66667	8.16418	1.36318	2.51244	3.29353		258	7.09453	6.54726	3.42786	5.79104		258	2.59701	1.89055	3.16915	1.69652	1.52736	0.532338	1.65174	2.25373
259	1.16915	2.52239	1.8408	2.58209	2.67662	8.18905	1.35821	2.49254	3.28358		259	7.11443	6.57711	3.43781	5.79602		259	2.60697	1.9005	3.1592	1.68657	1.53731	0.537313	1.63682	2.24876
260	1.1791	2.51741	1.83582	2.57711	2.68657	8.21393	1.35323	2.46766	3.27363		260	7.13433	6.60697	3.44279	5.801		260	2.61692	1.91045	3.14428	1.67662	1.54726	0.542289	1.62189	2.24378
261	1.18905	2.51244	1.83085	2.57214	2.69652	8.23881	1.34328	2.44279	3.26368		261	7.15423	6.63682	3.44776	5.81095		261	2.62687	1.92537	3.12935	1.66667	1.55721	0.547264	1.60697	2.23881
262	1.199	2.50746	1.82587	2.56716	2.70647	8.25871	1.33333	2.41791	3.25373		262	7.17413	6.66667	3.45274	5.8209		262	2.63682	1.9403	3.11443	1.65672	1.56219	0.552239	1.59204	2.23383
263	1.20896	2.50249	1.8209	2.56219	2.71642	8.27861	1.32338	2.39303	3.24378		263	7.19403	6.69652	3.45771	5.83085		263	2.64677	1.95522	3.0995	1.64677	1.56716	0.557214	1.57711	2.22886
264	1.21891	2.49751	1.81095	2.55721	2.72139	8.28856	1.31343	2.36816	3.23383		264	7.21393	6.72637	3.46269	5.8408		264	2.65672	1.96517	3.08458	1.63682	1.57214	0.562189	1.56219	2.22388
265	1.22886	2.49254	1.801	2.55224	2.72637	8.29851	1.30348	2.34328	3.22388		265	7.23383	6.75622	3.46766	5.84577		265	2.66667	1.97512	3.06965	1.62687	1.57711	0.567164	1.54726	2.21891
266	1.23881	2.48756	1.79104	2.54726	2.73134	8.30846	1.29851	2.31841	3.21393		266	7.25373	6.78607	3.47264	5.85075		266	2.67662	1.98507	3.05473	1.61692	1.58209	0.572139	1.53234	2.21393
267	1.24876	2.48259	1.78109	2.54229	2.73632	8.31841	1.29353	2.29353	3.20398		267	7.27363	6.81095	3.47761	5.85572		267	2.68159	1.99502	3.0398	1.60697	1.58706	0.577114	1.51741	2.20896
268	1.25871	2.47761	1.77114	2.53731	2.74129	8.32338	1.28856	2.26866	3.19403		268	7.29353	6.83582	3.48259	5.8607		268	2.68657	2.00498	3.02488	1.59701	1.59701	0.58209	1.50249	2.20398
269	1.26866	2.47264	1.76119	2.53234	2.74627	8.33333	1.28358	2.24378	3.18408		269	7.31343	6.86567	3.48756	5.86567		269	2.69154	2.0199	3.00995	1.59204	1.60199	0.587065	1.48756	2.199
270	1.27861	2.46766	1.75124	2.52736	2.75124	8.34328	1.27861	2.21891	3.17413		270	7.33831	6.89552	3.49254	5.87065		270	2.69154	2.03483	2.99502	1.58706	1.60697	0.59204	1.47264	2.19403
271	1.28856	2.46269	1.74129	2.52239	2.75622	8.35323	1.27363	2.19403	3.16418		271	7.35821	6.92537	3.49751	5.87562		271	2.69154	2.04975	2.9801	1.58209	1.61194	0.597015	1.45771	2.18905
272	1.29851	2.45771	1.73632	2.51741	2.76119	8.36318	1.26866	2.16915	3.15423		272	7.37811	6.95522	3.50249	5.8806		272	2.69154	2.06468	2.96517	1.57711	1.61692	0.60199	1.44279	2.18408
273	1.30846	2.45274	1.73134	2.51244	2.76617	8.37313	1.26368	2.14428	3.14428		273	7.39801	6.98507	3.50746	5.88557		273	2.69154	2.0796	2.95025	1.57214	1.62189	0.606965	1.42786	2.1791
274	1.31841	2.44776	1.72637	2.50746	2.77114	8.38308	1.25871	2.1194	3.13433		274	7.41791	7.01493	3.51244	5.89055		274	2.69154	2.09453	2.9403	1.56716	1.62687	0.61194	1.41294	2.17413
275	1.32836	2.44279	1.72139	2.50249	2.77612	8.39303	1.25373	2.09453	3.12438		275	7.44279	7.04478	3.51741	5.89552		275	2.69154	2.10945	2.93035	1.56219	1.63184	0.61194	1.39801	2.17413
276	1.33831	2.43781	1.71642	2.49751	2.78109	8.40299	1.24876	2.06965	3.11443		276	7.46269	7.07463	3.52239	5.89552		276	2.69154	2.12438	2.9204	1.55721	1.63682	0.616915	1.38308	2.16915
277	1.34826	2.42786	1.70647	2.49254	2.78607	8.41294	1.24876	2.04478	3.10448		277	7.48259	7.0995	3.52736	5.89552		277	2.68657	2.13433	2.91045	1.55224	1.64179	0.621891	1.36816	2.1592
278	1.35821	2.41791	1.69652	2.48756	2.79104	8.42289	1.24876	2.0199	3.0995		278	7.50249	7.12438	3.53234	5.89552		278	2.68159	2.14428	2.9005	1.54726	1.64677	0.626866	1.35323	2.14925
279	1.36816	2.40796	1.68159	2.48259	2.79602	8.43284	1.24876	1.99502	3.09453		279	7.52239	7.14925	3.53731	5.89552		279	2.67164	2.15423	2.89055	1.54229	1.65174	0.631841	1.33831	2.1393
280	1.37811	2.39801	1.66667	2.48259	2.801	8.44279	1.24876	1.97015	3.08955		280	7.54229	7.16915	3.54229	5.89552		280	2.66169	2.16418	2.8806	1.53731	1.65672	0.636816	1.32836	2.12935
281	1.38806	2.38806	1.65174	2.48259	2.80597	8.45771	1.24876	1.94527	3.08955		281	7.56219	7.19403	3.54726	5.89552		281	2.65174	2.17413	2.87065	1.52736	1.66169	0.641791	1.31841	2.1194
282	1.39801	2.37811	1.63682	2.48259	2.81592	8.47264	1.24876	1.9204	3.08955		282	7.58209	7.21891	3.55224	5.89055		282	2.64179	2.18408	2.8607	1.52239	1.66667	0.646766	1.30846	2.10945
283	1.40796	2.36816	1.62189	2.48259	2.82587	8.48756	1.25373	1.89552	3.08955		283	7.59701	7.23881	3.55721	5.88557		283	2.63184	2.19403	2.85572	1.51741	1.67164	0.651741	1.29851	2.0995
284	1.41791	2.35821	1.60697	2.48756	2.83582	8.50746	1.25871	1.87065	3.08955		284	7.61194	7.26368	3.56219	5.87562		284	2.62189	2.20398	2.85075	1.51244	1.67662	0.656716	1.28856	2.09453
285	1.42786	2.34826	1.59204	2.49254	2.84577	8.52736	1.26368	1.84577	3.08955		285	7.62687	7.28358	3.56716	5.86567		285	2.61194	2.21393	2.85075	1.50746	1.67662	0.661692	1.27861	2.08955
286	1.43781	2.33831	1.57711	2.49751	2.85572	8.54726	1.26866	1.8209	3.08458		286	7.64179	7.30348	3.57214	5.85572		286	2.60199	2.22388	2.85075	1.50249	1.67662	0.666667	1.26866	2.08458
287	1.44776	2.32836	1.56219	2.49751	2.86567	8.57214	1.27363	1.79602	3.0796		287	7.65672	7.32338	3.57711	5.8408		287	2.59204	2.23383	2.85075	1.49751	1.67662	0.671642	1.25871	2.08458
288	1.45771	2.31841	1.54726	2.49751	2.87562	8.59701	1.27861	1.77114	3.07463		288	7.67164	7.34328	3.57711	5.82587		288	2.58209	2.24378	2.85075	1.49254	1.67662	0.676617	1.24876	2.08955
289	1.46766	2.30846	1.53234	2.49751	2.88557	8.62189	1.28358	1.74129	3.06468		289	7.69154	7.36318	3.57711	5.80597		289	2.57214	2.25373	2.85075	1.48756	1.67662	0.681592	1.23881	2.09453
290	1.47761	2.29851	1.51741	2.49751	2.89552	8.64677	1.28856	1.71144	3.0597		290	7.70647	7.38308	3.57711	5.78607		290	2.56716	2.26368	2.85075	1.48259	1.67662	0.686567	1.22886	2.0995
291	1.48756	2.28856	1.50249	2.49751	2.90547	8.67164	1.29353	1.68159	3.04975		291	7.72139	7.40299	3.57711	5.76119		291	2.56219	2.27363	2.85075	1.47761	1.67662	0.691542	1.21891	2.10448
292	1.49254	2.27861	1.48756	2.49751	2.91542	8.69652	1.29851	1.65174	3.03483		292	7.73632	7.42289	3.57711	5.73632		292	2.55721	2.28358	2.85075	1.47264	1.67662	0.696517	1.20896	2.10945
293	1.49751	2.27363	1.47264	2.49751	2.92537	8.72139	1.30348	1.62189	3.0199		293	7.75124	7.44279	3.57214	5.71144		293	2.55224	2.29353	2.85075	1.46766	1.67662	0.701493	1.199	2.11443
294	1.49751	2.26866	1.45771	2.49751	2.93532	8.74627	1.30846	1.59204	3.00498		294	7.76617	7.46269	3.56716	5.68657		294	2.54726	2.30348	2.85075	1.46766	1.67662	0.706468	1.18905	2.1194
295	1.49751	2.26368	1.44279	2.49751	2.94527	8.77114	1.31343	1.56219	2.99005		295	7.78109	7.48259	3.56219	5.66169		295	2.54229	2.31343	2.85075	1.46766	1.67662	0.711443	1.1791	2.12438
296	1.49751	2.25871	1.42786	2.49751	2.95522	8.79104	1.31841	1.53234	2.97512		296	7.79104	7.50249	3.55721	5.63682		296	2.53731	2.32338	2.85075	1.46766	1.67662	0.716418	1.17413	2.12935
297	1.49751	2.25373	1.41294	2.49751	2.96517	8.81095	1.32338	1.50249	2.9602		297	7.801	7.51741	3.55224	5.61194		297	2.53234	2.33333	2.85075	1.46766	1.67662	0.721393	1.16915	2.13433
298	1.49751	2.24876	1.39801	2.49751	2.97015	8.82587	1.32836	1.47264	2.94527		298	7.81095	7.53234	3.54726	5.58706		298	2.52736	2.34328	2.85075	1.46766	1.67662	0.726368	1.16418	2.1393
299	1.49751	2.24378	1.38308	2.50249	2.97512	8.8408	1.33333	1.44279	2.93035		299	7.8209	7.54726	3.54229	5.56716		299	2.52239	2.35323	2.85075	1.46766	1.67662	0.731343	1.1592	2.14428
300	1.49751	2.23881	1.37313	2.50746	2.9801	8.85075	1.33831	1.41294	2.91542		300	7.83085	7.56716	3.53234	5.54726		300	2.51741	2.36318	2.85075	1.46766	1.67662	0.736318	1.15423	2.14925
301	1.49751	2.22886	1.36318	2.51244	2.98507	8.8607	1.34328	1.38308	2.9005		301	7.8408	7.58209	3.52239	5.52736		301	2.51244	2.37313	2.85572	1.46766	1.67662	0.741294	1.14925	2.15423
302	1.49751	2.21891	1.35323	2.51741	2.98507	8.86567	1.34826	1.35323	2.89055		302	7.85075	7.59701	3.51244	5.51244		302	2.50746	2.38308	2.8607	1.46766	1.67662	0.746269	1.14428	2.1592
303	1.49751	2.21393	1.34328	2.52239	2.98507	8.87562	1.35323	1.32338	2.88557		303	7.8607	7.60697	3.50249	5.49751		303	2.50249	2.39303	2.86567	1.46766	1.67662	0.751244	1.14428	2.16418
304	1.49751	2.20896	1.33333	2.52736	2.98507	8.88557	1.36318	1.29353	2.8806		304	7.87065	7.61692	3.49254	5.48259		304	2.49751	2.40299	2.87065	1.46766	1.67662	0.756219	1.14428	2.16915
305	1.49751	2.20398	1.32338	2.53234	2.98507	8.9005	1.37313	1.26866	2.87562		305	7.88557	7.63184	3.48259	5.46766		305	2.49254	2.41294	2.87562	1.46766	1.67662	0.761194	1.14428	2.17413
306	1.49751	2.199	1.31343	2.53731	2.98507	8.91542	1.38308	1.24378	2.87065		306	7.9005	7.64179	3.47264	5.45274		306	2.48756	2.42289	2.8806	1.46766	1.67662	0.766169	1.14428	2.1791
307	1.49751	2.19403	1.30348	2.54229	2.9801	8.92537	1.39303	1.21891	2.86567		307	7.91542	7.65174	3.46269	5.43781		307	2.48259	2.43284	2.88557	1.46766	1.67662	0.771144	1.14428	2.1791
308	1.49751	2.18905	1.29353	2.54726	2.97512	8.93532	1.40299	1.19403	2.8607		308	7.93532	7.66169	3.45274	5.42289		308	2.47761	2.44279	2.89055	1.46766	1.68159	0.776119	1.14428	2.1791
309	1.49751	2.18408	1.28358	2.55224	2.97015	8.94527	1.41294	1.16915	2.85572		309	7.95522	7.67164	3.43781	5.40796		309	2.46766	2.45274	2.89552	1.46766	1.68657	0.781095	1.14428	2.1791
310	1.49751	2.1791	1.27363	2.55721	2.97015	8.9602	1.42289	1.14428	2.85075		310	7.97512	7.68159	3.42289	5.39801		310	2.45771	2.46269	2.89552	1.47264	1.69154	0.78607	1.14428	2.1791
311	1.49751	2.17413	1.26368	2.56219	2.97015	8.97512	1.43284	1.1194	2.84577		311	7.99502	7.69154	3.40796	5.38308		311	2.44776	2.47264	2.89552	1.47761	1.69652	0.791045	1.14428	2.1791
312	1.49751	2.16915	1.25871	2.56716	2.97015	8.99005	1.44279	1.09453	2.8408		312	8.01493	7.70149	3.39303	5.37313		312	2.43781	2.48259	2.89552	1.48259	1.70149	0.79602	1.14428	2.1791
313	1.49751	2.16418	1.25373	2.57214	2.97512	9.00995	1.45274	1.06965	2.83582		313	8.02985	7.70647	3.37313	5.36318		313	2.42786	2.49254	2.89552	1.48756	1.70647	0.800995	1.14428	2.1791
314	1.49751	2.1592	1.24876	2.57711	2.9801	9.02488	1.46269	1.04478	2.83085		314	8.04478	7.71144	3.35323	5.34826		314	2.41791	2.50249	2.89552	1.49254	1.71144	0.80597	1.14428	2.1791
315	1.49751	2.15423	1.24876	2.58209	2.98507	9.0398	1.47264	1.0199	2.82587		315	8.06468	7.71642	3.33333	5.33333		315	2.40796	2.51244	2.89552	1.49751	1.71642	0.810945	1.14428	2.1791
316	1.49751	2.14925	1.24876	2.58706	2.99005	9.05473	1.48259	0.995025	2.8209		316	8.0796	7.72139	3.31343	5.31841		316	2.39801	2.52239	2.89552	1.50249	1.72139	0.81592	1.14925	2.1791
317	1.49751	2.14925	1.24876	2.58706	2.99502	9.07463	1.48756	0.970149	2.81592		317	8.09453	7.72637	3.29353	5.30846		317	2.38806	2.53234	2.89552	1.50746	1.72637	0.820896	1.15423	2.1791
318	1.49751	2.14925	1.24876	2.58706	3.00498	9.09453	1.49254	0.945274	2.81095		318	8.10945	7.73134	3.27363	5.29353		318	2.38308	2.54229	2.89552	1.51244	1.73134	0.825871	1.1592	2.1791
319	1.49751	2.14925	1.24876	2.58706	3.01493	9.11443	1.49751	0.920398	2.80597		319	8.12438	7.74627	3.25373	5.27861		319	2.37811	2.55224	2.89552	1.51741	1.73632	0.830846	1.16418	2.1791
320	1.50249	2.14925	1.24876	2.58706	3.02488	9.13433	1.50249	0.895522	2.801		320	8.13433	7.75622	3.23383	5.26866		320	2.37313	2.55721	2.89552	1.52239	1.74627	0.835821	1.16915	2.1791
321	1.50746	2.14925	1.24876	2.58706	3.03483	9.15423	1.50746	0.875622	2.79602		321	8.14428	7.76617	3.21393	5.25871		321	2.36816	2.56219	2.89552	1.53234	1.75622	0.840796	1.16915	2.1791
322	1.51244	2.14925	1.24876	2.58706	3.04478	9.17413	1.51244	0.855721	2.78607		322	8.15423	7.77612	3.19403	5.24876		322	2.36318	2.56716	2.89552	1.54229	1.76617	0.845771	1.16915	2.1791
323	1.51741	2.14925	1.24876	2.58706	3.05473	9.19403	1.51741	0.835821	2.77612		323	8.16418	7.78607	3.17413	5.23383		323	2.35821	2.57214	2.89552	1.55224	1.77612	0.850746	1.16915	2.1791
324	1.52239	2.14925	1.24876	2.58706	3.06468	9.21393	1.52239	0.81592	2.76617		324	8.17413	7.79602	3.15423	5.21891		324	2.35323	2.57711	2.89552	1.56219	1.78607	0.855721	1.16915	2.1791
325	1.52736	2.14925	1.24876	2.58706	3.07463	9.23383	1.52736	0.79602	2.75622		325	8.18408	7.80597	3.13433	5.20398		325	2.34826	2.58209	2.89552	1.57214	1.79602	0.860697	1.16915	2.1791
326	1.53234	2.14925	1.24876	2.58209	3.08458	9.25373	1.53234	0.776119	2.74627		326	8.19403	7.81095	3.11443	5.18905		326	2.34328	2.58706	2.89552	1.58209	1.80597	0.865672	1.16915	2.1791
327	1.53731	2.14925	1.24876	2.57711	3.08955	9.26866	1.53731	0.756219	2.74129		327	8.20398	7.81592	3.09453	5.17413		327	2.33831	2.59204	2.89552	1.59204	1.81592	0.870647	1.16915	2.1791
328	1.54229	2.14925	1.24876	2.57214	3.09453	9.28358	1.54229	0.741294	2.73632		328	8.21891	7.8209	3.07463	5.1592		328	2.33333	2.59701	2.89055	1.60199	1.82587	0.875622	1.17413	2.1791
329	1.54726	2.15423	1.24876	2.56716	3.0995	9.29851	1.54726	0.726368	2.73134		329	8.23383	7.82587	3.05473	5.14428		329	2.32836	2.60199	2.88557	1.61194	1.83582	0.880597	1.1791	2.1791
330	1.55224	2.1592	1.24876	2.56219	3.10448	9.30846	1.55224	0.711443	2.72637		330	8.24876	7.83085	3.03483	5.13433		330	2.32338	2.60697	2.87562	1.62189	1.84577	0.885572	1.18408	2.17413
331	1.55721	2.16418	1.24876	2.55721	3.10945	9.32338	1.55721	0.696517	2.72139		331	8.26866	7.8408	3.01493	5.12438		331	2.31841	2.61194	2.86567	1.63184	1.85572	0.890547	1.18905	2.16915
332	1.56219	2.16915	1.24876	2.55224	3.11443	9.33831	1.56219	0.681592	2.71642		332	8.28856	7.85075	2.99502	5.11443		332	2.31343	2.61194	2.8607	1.64179	1.86567	0.895522	1.19403	2.16915
333	1.56716	2.17413	1.24876	2.54726	3.1194	9.35323	1.56716	0.666667	2.71144		333	8.30846	7.8607	2.97512	5.10448		333	2.30846	2.61194	2.85572	1.64677	1.87562	0.900498	1.199	2.16915
334	1.57214	2.1791	1.24876	2.54229	3.12438	9.36816	1.57214	0.651741	2.70647		334	8.32836	7.87065	2.95522	5.09453		334	2.30348	2.61194	2.85075	1.65174	1.88557	0.905473	1.20896	2.16915
335	1.57711	2.18408	1.24876	2.53731	3.12438	9.38308	1.58209	0.636816	2.70149		335	8.34826	7.88557	2.93532	5.08458		335	2.29851	2.61194	2.84577	1.65672	1.89552	0.915423	1.21891	2.17413
336	1.58209	2.18905	1.24876	2.53234	3.12438	9.39801	1.59204	0.621891	2.69652		336	8.36816	7.9005	2.91542	5.07463		336	2.29353	2.61194	2.8408	1.66169	1.90547	0.925373	1.22886	2.1791
337	1.58706	2.19403	1.24876	2.53234	3.12438	9.41294	1.60199	0.606965	2.69154		337	8.38806	7.91542	2.89552	5.0597		337	2.28856	2.61194	2.83582	1.66667	1.91542	0.935323	1.23881	2.18408
338	1.59204	2.199	1.24876	2.53234	3.12438	9.42786	1.61194	0.59204	2.68657		338	8.40796	7.93532	2.87562	5.04478		338	2.28358	2.61194	2.83085	1.67164	1.92537	0.945274	1.24876	2.18905
339	1.60199	2.20398	1.24876	2.53234	3.12438	9.44279	1.62189	0.577114	2.68159		339	8.42289	7.95522	2.85075	5.02985		339	2.27861	2.61194	2.82587	1.67662	1.93532	0.955224	1.25871	2.19403
340	1.61194	2.20896	1.24876	2.53234	3.12438	9.45771	1.63184	0.562189	2.67662		340	8.43781	7.97512	2.83085	5.0199		340	2.26866	2.61194	2.8209	1.68159	1.94527	0.965174	1.26866	2.199
341	1.62189	2.21393	1.24876	2.53234	3.12438	9.47761	1.64179	0.552239	2.67164		341	8.45274	7.99502	2.81095	5.00995		341	2.25871	2.61194	2.81592	1.68657	1.95522	0.975124	1.27861	2.20398
342	1.63184	2.21891	1.24876	2.53234	3.12438	9.49751	1.65174	0.542289	2.66667		342	8.46766	8.01493	2.79104	5		342	2.24876	2.61194	2.81095	1.69154	1.96517	0.985075	1.28856	2.20896
343	1.64179	2.22388	1.24876	2.53234	3.12438	9.51244	1.66169	0.532338	2.66169		343	8.48259	8.02985	2.77114	4.99005		343	2.23881	2.61194	2.80597	1.69652	1.97512	0.995025	1.29851	2.21393
344	1.65174	2.22388	1.24876	2.53234	3.12438	9.52736	1.67164	0.522388	2.65672		344	8.49751	8.04478	2.75124	4.9801		344	2.22886	2.61194	2.801	1.70149	1.98507	1.00498	1.30846	2.21891
345	1.66169	2.22388	1.24876	2.53234	3.12438	9.54229	1.68159	0.512438	2.64677		345	8.51244	8.06468	2.73134	4.97015		345	2.21891	2.61194	2.79602	1.70647	1.99502	1.01493	1.31343	2.22388
346	1.67164	2.22388	1.24876	2.53234	3.12438	9.55721	1.69154	0.502488	2.63682		346	8.53234	8.0796	2.71144	4.96517		346	2.20896	2.61194	2.79104	1.71144	2.00498	1.02488	1.31841	2.22886
347	1.68159	2.22388	1.24876	2.53234	3.12438	9.56716	1.70149	0.492537	2.63184		347	8.55224	8.09453	2.69154	4.9602		347	2.199	2.61194	2.78607	1.71642	2.01493	1.03483	1.32338	2.23383
348	1.69154	2.22388	1.24876	2.53234	3.12438	9.57711	1.71144	0.482587	2.62687		348	8.57214	8.10945	2.67164	4.95522		348	2.18905	2.61194	2.78109	1.72139	2.02488	1.04478	1.32836	2.23881
349	1.70149	2.22388	1.24876	2.53234	3.12438	9.58706	1.72139	0.472637	2.62189		349	8.58706	8.12438	2.65174	4.95025		349	2.1791	2.61194	2.77612	1.72637	2.03483	1.05473	1.33333	2.24378
350	1.71144	2.22388	1.24876	2.53234	3.12438	9.59701	1.73134	0.462687	2.61692		350	8.59701	8.13433	2.63184	4.94527		350	2.17413	2.61194	2.77114	1.73134	2.04478	1.06468	1.33831	2.24876
351	1.72139	2.22388	1.24876	2.53234	3.1194	9.60697	1.74129	0.452736	2.61194		351	8.60697	8.14428	2.61194	4.9403		351	2.16915	2.61194	2.76617	1.73134	2.05473	1.06965	1.34328	2.25373
352	1.72637	2.22388	1.24876	2.53234	3.11443	9.61692	1.75124	0.442786	2.60697		352	8.61692	8.15423	2.59204	4.93532		352	2.16418	2.61194	2.76119	1.73134	2.06468	1.07463	1.34826	2.25871
353	1.73134	2.22388	1.24876	2.53234	3.10945	9.63184	1.76119	0.437811	2.60199		353	8.62687	8.16418	2.57214	4.93035		353	2.1592	2.61194	2.75622	1.73134	2.07463	1.0796	1.35323	2.26368
354	1.73632	2.22388	1.24876	2.53234	3.10448	9.64677	1.77114	0.432836	2.59701		354	8.63682	8.17413	2.55224	4.92537		354	2.15423	2.61194	2.75124	1.73134	2.08458	1.08458	1.35821	2.26866
355	1.73632	2.22388	1.24876	2.53234	3.0995	9.66169	1.78109	0.427861	2.59204		355	8.64677	8.18408	2.53234	4.9204		355	2.14925	2.61194	2.74627	1.73134	2.09453	1.08955	1.36318	2.27363
356	1.73632	2.21891	1.24876	2.53731	3.09453	9.68159	1.79602	0.422886	2.58706		356	8.66169	8.19403	2.51244	4.91542		356	2.14428	2.60697	2.73632	1.73134	2.10448	1.09453	1.37313	2.27861
357	1.73632	2.21393	1.24876	2.54229	3.08955	9.70149	1.81095	0.41791	2.58209		357	8.67164	8.20398	2.49254	4.90547		357	2.1393	2.60199	2.72637	1.73134	2.11443	1.0995	1.38308	2.28358
358	1.73632	2.20896	1.24876	2.54726	3.08458	9.72139	1.82587	0.412935	2.57711		358	8.68159	8.21891	2.47264	4.89552		358	2.13433	2.59701	2.71642	1.73134	2.12438	1.10448	1.39303	2.28856
359	1.73632	2.20398	1.24876	2.55721	3.0796	9.74627	1.8408	0.412935	2.57214		359	8.69154	8.23383	2.45274	4.88557		359	2.12935	2.59204	2.71144	1.73134	2.13433	1.10945	1.40299	2.29851
360	1.73632	2.199	1.24876	2.56716	3.07463	9.77114	1.8607	0.412935	2.56716		360	8.70149	8.24876	2.43284	4.87562		360	2.12438	2.58209	2.70647	1.73134	2.14428	1.11443	1.41294	2.30846
361	1.73632	2.19403	1.24876	2.57711	3.06965	9.79602	1.8806	0.412935	2.56219		361	8.71144	8.26866	2.41294	4.86567		361	2.1194	2.57214	2.70149	1.73134	2.15423	1.1194	1.42289	2.31841
362	1.73632	2.18905	1.24876	2.58706	3.06468	9.8209	1.9005	0.412935	2.55721		362	8.72139	8.28856	2.38806	4.85572		362	2.11443	2.56219	2.69652	1.73134	2.16418	1.12438	1.43284	2.32836
363	1.73632	2.18408	1.25373	2.59701	3.06468	9.85075	1.9204	0.412935	2.55224		363	8.73632	8.30846	2.36318	4.84577		363	2.10945	2.55721	2.69154	1.73134	2.17413	1.12935	1.44279	2.33831
364	1.73632	2.1791	1.25871	2.60697	3.06468	9.87562	1.9403	0.412935	2.54726		364	8.75124	8.32836	2.33831	4.8408		364	2.10448	2.55224	2.68657	1.73134	2.1791	1.13433	1.45274	2.34826
365	1.74129	2.17413	1.26368	2.61692	3.06468	9.9005	1.95522	0.412935	2.54229		365	8.76617	8.34826	2.31343	4.83582		365	2.0995	2.54726	2.68159	1.73134	2.18408	1.1393	1.46269	2.35821
366	1.74627	2.16915	1.26866	2.62687	3.06468	9.9204	1.97015	0.412935	2.53731		366	8.78607	8.36816	2.28856	4.83085		366	2.0995	2.54229	2.67662	1.73134	2.18905	1.14428	1.47264	2.36816
367	1.75124	2.16418	1.27363	2.63682	3.06468	9.94527	1.98507	0.412935	2.53234		367	8.80597	8.38806	2.26866	4.82587		367	2.0995	2.53731	2.67164	1.73134	2.18905	1.14925	1.48259	2.37811
368	1.75622	2.1592	1.27861	2.64677	3.06468	9.96517	2	0.412935	2.52736		368	8.82587	8.40796	2.24876	4.8209		368	2.0995	2.52736	2.66667	1.72637	2.18905	1.15423	1.49254	2.38806
369	1.76119	2.15423	1.28358	2.65672	3.06468	9.98507	2.01493	0.412935	2.52239		369	8.8408	8.42289	2.22886	4.81592		369	2.0995	2.51741	2.66169	1.72139	2.18905	1.1592	1.50249	2.39801
370	1.76617	2.14925	1.28856	2.66667	3.06468	10.01	2.02985	0.412935	2.51741		370	8.85572	8.43781	2.20896	4.81095		370	2.0995	2.50746	2.65672	1.71642	2.18905	1.16418	1.51244	2.40796
371	1.77612	2.14428	1.28856	2.67164	3.06468	10.0348	2.04478	0.412935	2.51244		371	8.87065	8.45274	2.18905	4.80597		371	2.0995	2.49751	2.65174	1.71144	2.18408	1.16915	1.52239	2.41791
372	1.78607	2.1393	1.28856	2.67662	3.06468	10.0597	2.0597	0.412935	2.50746		372	8.89055	8.46766	2.16915	4.801		372	2.09453	2.48756	2.64677	1.70647	2.1791	1.17413	1.53234	2.42786
373	1.79602	2.13433	1.28856	2.68159	3.06468	10.0846	2.07463	0.412935	2.50249		373	8.90547	8.48259	2.14925	4.79602		373	2.08955	2.47761	2.64179	1.70149	2.17413	1.1791	1.54229	2.43781
374	1.80597	2.12935	1.28856	2.68159	3.06468	10.1144	2.08955	0.412935	2.50249		374	8.91542	8.49751	2.12935	4.79104		374	2.08458	2.46766	2.63682	1.69652	2.16915	1.18408	1.55224	2.44776
375	1.81592	2.12438	1.28856	2.68159	3.06468	10.1443	2.10448	0.412935	2.50249		375	8.92537	8.51244	2.10945	4.79104		375	2.0796	2.45771	2.63184	1.69154	2.16418	1.18905	1.56219	2.46269
376	1.82587	2.1194	1.29353	2.68159	3.06468	10.1741	2.11443	0.412935	2.50249		376	8.93532	8.53234	2.08955	4.79602		376	2.0796	2.44776	2.62687	1.69154	2.1592	1.19403	1.57214	2.47761
377	1.83582	2.11443	1.29851	2.68159	3.06468	10.204	2.12438	0.412935	2.50249		377	8.94527	8.55224	2.06965	4.801		377	2.0796	2.43781	2.62189	1.69154	2.15423	1.19403	1.58209	2.49254
378	1.84577	2.10945	1.30348	2.68159	3.06468	10.2289	2.13433	0.412935	2.50249		378	8.95025	8.57214	2.04975	4.80597		378	2.0796	2.42786	2.61692	1.69154	2.14925	1.19403	1.59204	2.50746
379	1.85572	2.0995	1.30846	2.67662	3.06468	10.2537	2.14428	0.412935	2.50249		379	8.95522	8.58706	2.02985	4.81095		379	2.0796	2.41294	2.61194	1.69154	2.14428	1.19403	1.59701	2.51741
380	1.87065	2.08955	1.31343	2.67164	3.06468	10.2786	2.15423	0.412935	2.49751		380	8.9602	8.59701	2.00995	4.81592		380	2.0796	2.39801	2.60199	1.69652	2.1393	1.19403	1.60199	2.52736
381	1.88557	2.0796	1.31343	2.66667	3.06965	10.2985	2.16418	0.412935	2.49254		381	8.97015	8.60697	1.99005	4.82587		381	2.07463	2.38308	2.59204	1.70149	2.13433	1.19403	1.60697	2.53731
382	1.9005	2.06965	1.31343	2.66169	3.07463	10.3184	2.16915	0.412935	2.48756		382	8.9801	8.61692	1.97015	4.83582		382	2.06965	2.36816	2.58209	1.70647	2.12935	1.19403	1.61194	2.54726
383	1.91542	2.0597	1.31343	2.65672	3.0796	10.3383	2.17413	0.412935	2.48259		383	8.99005	8.62687	1.95025	4.85075		383	2.06468	2.35323	2.57711	1.71144	2.12438	1.19403	1.61692	2.55224
384	1.93035	2.04975	1.31343	2.65174	3.08458	10.3582	2.1791	0.412935	2.47761		384	9	8.63682	1.93035	4.86567		384	2.0597	2.33831	2.56716	1.71642	2.1194	1.19403	1.62189	2.55721
385	1.94527	2.0398	1.31343	2.64677	3.08955	10.3781	2.18408	0.412935	2.47761		385	9.00498	8.64677	1.91045	4.8806		385	2.05473	2.32338	2.55721	1.72139	2.1194	1.19403	1.62687	2.56219
386	1.9602	2.02985	1.31343	2.64677	3.09453	10.393	2.18905	0.412935	2.47761		386	9.00995	8.66169	1.89055	4.9005		386	2.04975	2.30846	2.54726	1.72637	2.1194	1.19403	1.63184	2.56219
387	1.97512	2.0199	1.31343	2.64677	3.0995	10.408	2.19403	0.412935	2.47761		387	9.01493	8.67164	1.87562	4.9204		387	2.04478	2.29353	2.53731	1.73134	2.11443	1.19403	1.63682	2.56219
388	1.99005	2.00995	1.31343	2.64677	3.10448	10.4229	2.199	0.41791	2.48259		388	9.01493	8.68159	1.8607	4.94527		388	2.0398	2.27861	2.52736	1.73632	2.10945	1.19403	1.64179	2.56219
389	2.00498	2	1.31343	2.64677	3.10945	10.4378	2.20398	0.422886	2.48756		389	9.01493	8.69154	1.84577	4.97015		389	2.03483	2.26368	2.51741	1.74129	2.10448	1.19403	1.64677	2.56219
390	2.0199	1.99005	1.31343	2.64677	3.11443	10.4577	2.20896	0.427861	2.49751		390	9.01493	8.70149	1.83085	5		390	2.02985	2.24876	2.50746	1.74627	2.0995	1.19403	1.65174	2.56716
391	2.0398	1.9801	1.31343	2.64677	3.1194	10.4776	2.21393	0.432836	2.50746		391	9.01493	8.71144	1.81592	5.02985		391	2.02488	2.23383	2.50249	1.75124	2.09453	1.19403	1.65672	2.57214
392	2.0597	1.96517	1.31343	2.64677	3.12438	10.5025	2.21891	0.437811	2.51741		392	9.00995	8.72139	1.801	5.0597		392	2.0199	2.21891	2.49751	1.75622	2.08955	1.19403	1.66169	2.57711
393	2.0796	1.95025	1.31343	2.64677	3.12935	10.5274	2.22388	0.442786	2.52736		393	9.00498	8.73632	1.78607	5.08955		393	2.01493	2.20398	2.49254	1.75622	2.08458	1.19403	1.66667	2.58209
394	2.0995	1.9403	1.31343	2.64677	3.13433	10.5473	2.22886	0.447761	2.53234		394	9	8.75124	1.77114	5.1194		394	2.00995	2.18905	2.48756	1.75622	2.0796	1.19403	1.67164	2.58706
395	2.1194	1.93035	1.31343	2.64677	3.1393	10.5721	2.23383	0.452736	2.53731		395	8.99502	8.76617	1.75124	5.14925		395	2.00498	2.17413	2.48259	1.75622	2.07463	1.19403	1.67662	2.59204
396	2.13433	1.9204	1.31343	2.64677	3.14428	10.597	2.23881	0.457711	2.54229		396	8.99005	8.78607	1.73134	5.1791		396	2	2.1592	2.47761	1.75622	2.06965	1.199	1.68159	2.59701
397	2.14925	1.91045	1.31343	2.64677	3.14925	10.6169	2.24378	0.462687	2.54726		397	8.98507	8.80597	1.71144	5.20896		397	1.99502	2.14428	2.47264	1.75622	2.06965	1.20398	1.68657	2.60199
398	2.16418	1.9005	1.31343	2.64677	3.15423	10.6368	2.24876	0.467662	2.55224		398	8.9801	8.82587	1.69154	5.23383		398	1.99005	2.12935	2.46766	1.75622	2.06965	1.20896	1.69154	2.60697
399	2.1791	1.89055	1.31343	2.64677	3.1592	10.6617	2.25373	0.472637	2.55721		399	8.97512	8.8408	1.67662	5.25871		399	1.98507	2.11443	2.46269	1.75622	2.06965	1.21393	1.69652	2.61194
400	2.19403	1.8806	1.31841	2.64677	3.1592	10.6816	2.25871	0.477612	2.56219		400	8.97015	8.85572	1.66169	5.28358		400	1.9801	2.0995	2.45771	1.75622	2.06965	1.21891	1.70149	2.61692
401	2.20896	1.87065	1.32338	2.64677	3.16418	10.7065	2.26368	0.482587	2.56219		401	8.96517	8.87065	1.64677	5.30348		401	1.97512	2.08458	2.45274	1.75622	2.06965	1.22388	1.70647	2.62189
402	2.22388	1.8607	1.32836	2.64677	3.16915	10.7313	2.26866	0.487562	2.56219		402	8.96517	8.89055	1.63184	5.32338		402	1.97015	2.06965	2.44776	1.75622	2.06965	1.22886	1.71144	2.62687
403	2.23881	1.84577	1.33333	2.64677	3.17413	10.7562	2.26866	0.492537	2.56219		403	8.96517	8.90547	1.61692	5.34328		403	1.96517	2.05473	2.44279	1.75622	2.06965	1.23383	1.71642	2.63184
404	2.25373	1.83085	1.33831	2.64677	3.1791	10.7761	2.27363	0.492537	2.56219		404	8.96517	8.91542	1.60199	5.36318		404	1.9602	2.0398	2.43781	1.75622	2.06965	1.23881	1.72139	2.63682
405	2.26866	1.81592	1.34328	2.64677	3.18408	10.796	2.27861	0.492537	2.56716		405	8.96517	8.92537	1.58706	5.38308		405	1.95522	2.02488	2.43284	1.75622	2.06965	1.24378	1.72637	2.64179
406	2.28358	1.801	1.34826	2.64677	3.18905	10.8159	2.28358	0.492537	2.57214		406	8.96517	8.93532	1.57214	5.40299		406	1.95025	2.00995	2.42786	1.75622	2.06965	1.24876	1.73134	2.64677
407	2.29851	1.78607	1.35323	2.64677	3.19403	10.8358	2.28856	0.492537	2.57711		407	8.9602	8.94527	1.55721	5.42786		407	1.94527	1.99502	2.42289	1.75622	2.06965	1.25373	1.73632	2.65174
408	2.31343	1.77114	1.36318	2.64677	3.199	10.8557	2.29353	0.492537	2.58209		408	8.95522	8.95025	1.54229	5.45274		408	1.9403	1.9801	2.41791	1.75622	2.06965	1.26368	1.74129	2.65672
409	2.32836	1.75622	1.37313	2.64677	3.199	10.8706	2.29851	0.492537	2.58706		409	8.95025	8.95522	1.52736	5.47264		409	1.93532	1.96517	2.41791	1.75622	2.06965	1.27363	1.74627	2.65672
410	2.34328	1.74129	1.38308	2.64677	3.199	10.8856	2.30348	0.492537	2.59204		410	8.94527	8.9602	1.51244	5.49751		410	1.93035	1.95025	2.41791	1.75622	2.06965	1.28358	1.75124	2.65672
411	2.35821	1.72637	1.39303	2.64677	3.199	10.9005	2.30846	0.497512	2.59701		411	8.9403	8.97015	1.49254	5.51741		411	1.9204	1.93532	2.41791	1.75622	2.06965	1.29353	1.75622	2.65672
412	2.37313	1.71144	1.40299	2.64677	3.19403	10.9104	2.31343	0.502488	2.60199		412	8.9403	8.9801	1.47761	5.53731		412	1.91045	1.9204	2.41791	1.75622	2.07463	1.30348	1.76119	2.65672
413	2.38806	1.69652	1.41294	2.64677	3.18905	10.9204	2.31841	0.507463	2.60697		413	8.9403	8.99005	1.46269	5.55721		413	1.9005	1.90547	2.41791	1.75622	2.0796	1.31343	1.76617	2.65672
414	2.40299	1.68159	1.41791	2.64677	3.18408	10.9303	2.32338	0.512438	2.61194		414	8.93532	9	1.44776	5.57711		414	1.89055	1.89055	2.41791	1.75622	2.08458	1.32338	1.77114	2.65672
415	2.41791	1.66667	1.42289	2.64677	3.1791	10.9403	2.32836	0.517413	2.61692		415	8.93532	9.00498	1.43284	5.59701		415	1.8806	1.87562	2.41791	1.75622	2.08955	1.33333	1.77612	2.65672
416	2.43284	1.65174	1.42786	2.64677	3.17413	10.9403	2.33831	0.522388	2.62189		416	8.93532	9.00995	1.41791	5.60697		416	1.87065	1.8607	2.41791	1.75622	2.09453	1.34328	1.78109	2.66169
417	2.44776	1.63682	1.43284	2.64677	3.16418	10.9403	2.34826	0.527363	2.62687		417	8.93532	9.01493	1.40299	5.61692		417	1.8607	1.84577	2.41791	1.75622	2.0995	1.35323	1.78607	2.66667
418	2.46269	1.62189	1.43781	2.64677	3.15423	10.9403	2.35821	0.532338	2.63184		418	8.93532	9.01493	1.38806	5.62687		418	1.85075	1.83085	2.41791	1.75622	2.10448	1.36318	1.79104	2.67164
419	2.47761	1.60697	1.44279	2.64179	3.14428	10.9403	2.36816	0.537313	2.63682		419	8.93532	9.01493	1.37313	5.63682		419	1.8408	1.8209	2.41791	1.75622	2.10448	1.37313	1.79602	2.67662
420	2.49254	1.59204	1.44776	2.63682	3.13433	10.9403	2.37811	0.542289	2.64179		420	8.9403	9.01493	1.35821	5.64179		420	1.83085	1.81095	2.41791	1.75622	2.10448	1.38308	1.801	2.68159
421	2.50746	1.57711	1.45274	2.63184	3.12438	10.9403	2.38806	0.547264	2.64677		421	8.94527	9.01493	1.34328	5.64677		421	1.8209	1.801	2.41791	1.76119	2.10448	1.39303	1.80597	2.68657
422	2.52239	1.56219	1.45771	2.62687	3.11443	10.9403	2.39801	0.552239	2.65174		422	8.94527	9.00995	1.32836	5.65174		422	1.81095	1.79104	2.41791	1.76617	2.10448	1.40299	1.81095	2.69154
423	2.53731	1.54726	1.46269	2.62189	3.10448	10.9403	2.40796	0.557214	2.65672		423	8.94527	9.00498	1.31343	5.65672		423	1.801	1.78109	2.41791	1.77114	2.10448	1.41294	1.81095	2.69652
424	2.55224	1.53234	1.46766	2.61692	3.09453	10.9403	2.41791	0.562189	2.65672		424	8.94527	9	1.29851	5.66169		424	1.79104	1.77114	2.41791	1.77612	2.10448	1.42289	1.81095	2.70149
425	2.56716	1.51741	1.47264	2.61194	3.08458	10.9403	2.42786	0.567164	2.65672		425	8.94527	8.99502	1.28358	5.66169		425	1.78109	1.76119	2.41791	1.78109	2.10448	1.43284	1.81095	2.70647
426	2.58209	1.50249	1.47761	2.60697	3.07463	10.9403	2.43781	0.572139	2.65672		426	8.94527	8.99005	1.26866	5.66169		426	1.77114	1.75124	2.41791	1.79104	2.10448	1.44279	1.81095	2.71144
427	2.59701	1.48756	1.48259	2.60697	3.06468	10.9403	2.44776	0.577114	2.65672		427	8.9403	8.98507	1.25373	5.66169		427	1.76119	1.74129	2.41791	1.801	2.10448	1.45274	1.81095	2.71642
428	2.61194	1.47264	1.48756	2.60199	3.05473	10.9403	2.45771	0.58209	2.65672		428	8.93532	8.9801	1.23881	5.66169		428	1.75124	1.73134	2.41791	1.81095	2.10448	1.46269	1.81095	2.72139
429	2.62687	1.45771	1.49254	2.59701	3.0398	10.9353	2.46766	0.587065	2.65672		429	8.93035	8.97512	1.22388	5.65672		429	1.74129	1.72139	2.42289	1.8209	2.10945	1.47264	1.81095	2.72637
430	2.64179	1.44279	1.49751	2.59204	3.02488	10.9303	2.47761	0.59204	2.65672		430	8.9204	8.97015	1.20896	5.65174		430	1.73134	1.71144	2.42289	1.83085	2.11443	1.48259	1.81095	2.73134
431	2.65672	1.42786	1.50249	2.58706	3.00995	10.9254	2.48756	0.597015	2.66169		431	8.91045	8.96517	1.19403	5.64677		431	1.72139	1.70647	2.42289	1.8408	2.1194	1.49254	1.81095	2.73632
432	2.67164	1.41294	1.50746	2.58209	2.99502	10.9154	2.49751	0.60199	2.66667		432	8.9005	8.96517	1.1791	5.64179		432	1.71144	1.70149	2.42289	1.85572	2.12438	1.50249	1.81095	2.73632
433	2.68657	1.39801	1.51244	2.57711	2.9801	10.9055	2.50746	0.606965	2.67164		433	8.89055	8.96517	1.16418	5.63682		433	1.70149	1.69652	2.42289	1.87065	2.12935	1.51244	1.81095	2.73632
434	2.70149	1.38308	1.51741	2.57214	2.96517	10.8905	2.51741	0.61194	2.67662		434	8.8806	8.96517	1.14925	5.63184		434	1.69154	1.69154	2.42289	1.88557	2.13433	1.51741	1.81095	2.73632
435	2.71642	1.36816	1.52239	2.56716	2.95025	10.8756	2.52736	0.616915	2.68159		435	8.87065	8.96517	1.13433	5.62687		435	1.68159	1.68657	2.42289	1.9005	2.1393	1.52239	1.81095	2.73632
436	2.73134	1.35323	1.52736	2.55721	2.93532	10.8607	2.53731	0.621891	2.68657		436	8.8607	8.96517	1.1194	5.62189		436	1.67164	1.68159	2.42289	1.91542	2.14428	1.52736	1.81095	2.73632
437	2.74627	1.33831	1.53234	2.54726	2.91542	10.8458	2.54726	0.626866	2.69154		437	8.85075	8.9602	1.10448	5.61692		437	1.66169	1.67662	2.42289	1.93035	2.14925	1.53234	1.81095	2.73632
438	2.75622	1.32338	1.53731	2.53731	2.89552	10.8308	2.55721	0.631841	2.69652		438	8.84577	8.95522	1.09453	5.61194		438	1.65174	1.67164	2.42289	1.94527	2.15423	1.53731	1.81095	2.73632
439	2.76617	1.30846	1.54229	2.52736	2.87562	10.8209	2.56716	0.636816	2.70149		439	8.8408	8.95025	1.08458	5.60199		439	1.64179	1.66667	2.42289	1.9602	2.16418	1.54229	1.81095	2.73632
440	2.77612	1.29353	1.54726	2.51741	2.85572	10.806	2.57711	0.641791	2.70647		440	8.83582	8.94527	1.07463	5.59204		440	1.63184	1.66169	2.42289	1.97512	2.17413	1.54726	1.81095	2.73632
441	2.78607	1.27861	1.55224	2.50746	2.83582	10.791	2.58706	0.646766	2.71144		441	8.83085	8.9403	1.06965	5.58209		441	1.62189	1.65672	2.42289	1.99005	2.18408	1.55224	1.81095	2.73632
442	2.79602	1.26368	1.55721	2.49751	2.8209	10.7861	2.59701	0.651741	2.71642		442	8.82587	8.9403	1.06468	5.57214		442	1.60697	1.65174	2.42289	2.00498	2.19403	1.55721	1.81095	2.73632
443	2.80597	1.25373	1.56219	2.48756	2.80597	10.7811	2.60697	0.656716	2.72139		443	8.8209	8.9403	1.0597	5.56219		443	1.59204	1.64677	2.42786	2.0199	2.20398	1.56219	1.81095	2.73632
444	2.81592	1.24378	1.56716	2.47761	2.79104	10.7811	2.61692	0.661692	2.72637		444	8.81592	8.93532	1.05473	5.55224		444	1.57711	1.64179	2.43284	2.03483	2.21393	1.56716	1.81095	2.73632
445	2.82587	1.23383	1.57214	2.46766	2.77612	10.7811	2.62687	0.666667	2.73134		445	8.80597	8.93532	1.05473	5.54229		445	1.56219	1.63682	2.43781	2.04975	2.22388	1.57214	1.81095	2.73632
446	2.83582	1.22388	1.57711	2.45771	2.76119	10.7811	2.63682	0.671642	2.73632		446	8.79602	8.93532	1.05473	5.53234		446	1.54726	1.63184	2.44279	2.06468	2.23383	1.57711	1.81095	2.73632
447	2.84577	1.21393	1.58209	2.44776	2.74627	10.7811	2.64677	0.676617	2.73632		447	8.78607	8.93532	1.05473	5.52239		447	1.53234	1.62687	2.44776	2.0796	2.24378	1.58209	1.80597	2.73632
448	2.85572	1.20398	1.58706	2.43781	2.73134	10.7811	2.65672	0.681592	2.73632		448	8.78109	8.93532	1.05473	5.51244		448	1.51741	1.62189	2.45274	2.09453	2.25373	1.58706	1.801	2.73632
449	2.86567	1.19403	1.59204	2.42786	2.71642	10.7761	2.66667	0.686567	2.73632		449	8.77114	8.93532	1.05473	5.50249		449	1.49751	1.61692	2.45771	2.10945	2.26368	1.59204	1.79602	2.73632
450	2.87562	1.18408	1.59701	2.41791	2.70647	10.7711	2.67662	0.691542	2.73632		450	8.76119	8.9403	1.05473	5.49254		450	1.47761	1.61194	2.46269	2.12438	2.27363	1.59701	1.79104	2.73632
451	2.88557	1.17413	1.60199	2.40796	2.69652	10.7662	2.68657	0.696517	2.73632		451	8.75622	8.94527	1.05473	5.48259		451	1.46269	1.60697	2.46766	2.14428	2.28358	1.60199	1.78607	2.73632
452	2.89552	1.16418	1.60697	2.39801	2.68657	10.7612	2.69652	0.701493	2.73632		452	8.74627	8.94527	1.05473	5.47264		452	1.44776	1.60199	2.47264	2.16418	2.29353	1.60697	1.78109	2.73632
453	2.90547	1.15423	1.61194	2.38806	2.67662	10.7562	2.70647	0.706468	2.73632		453	8.73632	8.94527	1.05473	5.46269		453	1.43284	1.59701	2.47761	2.1791	2.30348	1.60697	1.77612	2.73632
454	2.91045	1.14428	1.61692	2.37811	2.66667	10.7512	2.71642	0.711443	2.73632		454	8.72637	8.94527	1.05473	5.45274		454	1.41791	1.59204	2.48756	2.19403	2.31343	1.60697	1.77114	2.73632
455	2.91542	1.1393	1.62189	2.36816	2.65672	10.7413	2.72139	0.716418	2.73632		455	8.71144	8.94527	1.05473	5.44279		455	1.40299	1.58706	2.50249	2.20896	2.32338	1.60697	1.76119	2.73632
456	2.9204	1.13433	1.62687	2.35821	2.64677	10.7313	2.72637	0.721393	2.73632		456	8.70149	8.94527	1.05473	5.43284		456	1.38806	1.58209	2.51741	2.22388	2.33333	1.60697	1.75124	2.73632
457	2.9204	1.12935	1.63184	2.34826	2.64179	10.7264	2.73134	0.726368	2.73632		457	8.69154	8.9403	1.05473	5.42289		457	1.37313	1.57711	2.53234	2.23881	2.34328	1.60697	1.74129	2.73632
458	2.9204	1.12438	1.63682	2.33831	2.63682	10.7164	2.73632	0.731343	2.73632		458	8.68159	8.93532	1.05473	5.41294		458	1.36318	1.56716	2.54726	2.25373	2.35323	1.60697	1.73134	2.73134
459	2.9204	1.1194	1.64179	2.32836	2.63184	10.7065	2.74129	0.736318	2.73632		459	8.67164	8.93035	1.05473	5.39801		459	1.35323	1.55721	2.56219	2.26866	2.36816	1.60697	1.72139	2.72637
460	2.9204	1.11443	1.65174	2.31841	2.62687	10.6965	2.74627	0.741294	2.73632		460	8.66169	8.9204	1.05473	5.38308		460	1.34328	1.54726	2.57711	2.28358	2.38308	1.60697	1.71144	2.72139
461	2.9204	1.10945	1.66169	2.30846	2.62189	10.6866	2.75124	0.746269	2.73632		461	8.65174	8.91045	1.0597	5.36816		461	1.33333	1.53731	2.59204	2.29851	2.39801	1.60697	1.70149	2.71642
462	2.9204	1.10448	1.67164	2.29851	2.61692	10.6766	2.75622	0.751244	2.73632		462	8.63682	8.9005	1.06468	5.35323		462	1.32338	1.52239	2.60697	2.31343	2.41294	1.60697	1.69154	2.71144
463	2.9204	1.0995	1.68159	2.28856	2.61194	10.6716	2.76119	0.756219	2.73632		463	8.62189	8.89055	1.07463	5.33831		463	1.31343	1.50746	2.62189	2.32836	2.43284	1.60697	1.68159	2.70647
464	2.91542	1.09453	1.69154	2.27861	2.60697	10.6667	2.76617	0.761194	2.73632		464	8.60697	8.8806	1.08458	5.32338		464	1.30348	1.49254	2.63682	2.34328	2.45274	1.60697	1.67164	2.70149
465	2.91045	1.08955	1.70149	2.26866	2.60199	10.6667	2.77114	0.766169	2.73632		465	8.59204	8.87065	1.09453	5.30846		465	1.29353	1.47761	2.65174	2.35821	2.47264	1.60697	1.66169	2.69652
466	2.91045	1.08458	1.71144	2.25871	2.59701	10.6667	2.77612	0.771144	2.73632		466	8.57711	8.8607	1.0995	5.29353		466	1.28358	1.46269	2.66667	2.37313	2.49254	1.60697	1.65174	2.69154
467	2.91045	1.0796	1.72139	2.24876	2.59204	10.6667	2.77612	0.776119	2.73632		467	8.56219	8.85075	1.10448	5.27861		467	1.27363	1.44776	2.68159	2.38806	2.51244	1.60697	1.64179	2.68657
468	2.91045	1.07463	1.73134	2.23881	2.58706	10.6667	2.77612	0.781095	2.73632		468	8.54726	8.84577	1.10945	5.26368		468	1.26368	1.43284	2.69652	2.40299	2.53234	1.60697	1.63184	2.68159
469	2.91045	1.06965	1.74129	2.22886	2.58209	10.6667	2.77612	0.78607	2.73632		469	8.53234	8.8408	1.11443	5.24876		469	1.25373	1.41791	2.71144	2.41791	2.54726	1.60697	1.62189	2.67662
470	2.90547	1.06468	1.75124	2.21891	2.57711	10.6617	2.77612	0.791045	2.73632		470	8.51741	8.83582	1.1194	5.23383		470	1.24378	1.39801	2.72637	2.42786	2.56716	1.60697	1.61194	2.67164
471	2.9005	1.0597	1.76617	2.20896	2.57214	10.6567	2.77612	0.800995	2.73632		471	8.49751	8.83085	1.12438	5.21891		471	1.23881	1.37811	2.74627	2.43781	2.58706	1.61194	1.60199	2.67164
472	2.89552	1.05473	1.78109	2.199	2.56716	10.6517	2.77612	0.810945	2.73632		472	8.48259	8.82587	1.12935	5.20398		472	1.23383	1.35821	2.76617	2.44776	2.60697	1.61692	1.59204	2.67164
473	2.89552	1.04975	1.79104	2.18905	2.56219	10.6418	2.77612	0.820896	2.73134		473	8.46766	8.8209	1.13433	5.18905		473	1.22886	1.33831	2.78607	2.45771	2.62687	1.62189	1.58209	2.67164
474	2.89552	1.04478	1.801	2.1791	2.55721	10.6318	2.77612	0.830846	2.72637		474	8.45274	8.81592	1.1393	5.17413		474	1.22388	1.31841	2.80597	2.46766	2.64677	1.62687	1.57214	2.67164
475	2.89552	1.0398	1.81095	2.16915	2.55224	10.6219	2.77612	0.840796	2.72139		475	8.43781	8.80597	1.14428	5.1592		475	1.21891	1.29851	2.82587	2.47264	2.66667	1.63184	1.56219	2.67164
476	2.89552	1.03483	1.8209	2.1592	2.54726	10.6119	2.77612	0.850746	2.71642		476	8.41791	8.79602	1.14925	5.14428		476	1.21393	1.27861	2.84577	2.47761	2.68657	1.64179	1.55224	2.67164
477	2.89552	1.02985	1.83085	2.14925	2.54229	10.602	2.77612	0.860697	2.71144		477	8.40299	8.78607	1.15423	5.12935		477	1.20896	1.25871	2.86567	2.48259	2.70647	1.65174	1.54229	2.67164
478	2.89552	1.02985	1.8408	2.1393	2.53731	10.592	2.77114	0.870647	2.70647		478	8.38806	8.78109	1.1592	5.11443		478	1.20398	1.24378	2.88557	2.48756	2.72637	1.66169	1.53234	2.67662
479	2.89055	1.02985	1.85075	2.12935	2.53234	10.5821	2.76617	0.880597	2.70149		479	8.37313	8.77114	1.16418	5.0995		479	1.199	1.22886	2.91045	2.49254	2.74627	1.67164	1.52239	2.68159
480	2.88557	1.02985	1.86567	2.1194	2.52239	10.5771	2.76119	0.890547	2.69652		480	8.35323	8.76119	1.16915	5.08458		480	1.199	1.21393	2.93532	2.49751	2.76617	1.68159	1.51244	2.68657
481	2.8806	1.02985	1.8806	2.10448	2.51244	10.5721	2.75622	0.900498	2.69154		481	8.33333	8.75622	1.17413	5.06965		481	1.199	1.199	2.9602	2.50249	2.78607	1.69154	1.49751	2.69652
482	2.87562	1.02985	1.89552	2.08955	2.50249	10.5622	2.75124	0.910448	2.68159		482	8.31343	8.74627	1.1791	5.05473		482	1.199	1.18408	2.9801	2.50746	2.80597	1.70149	1.48259	2.70647
483	2.87065	1.02985	1.91045	2.07463	2.49254	10.5522	2.74627	0.920398	2.67164		483	8.29353	8.73632	1.18408	5.0398		483	1.199	1.16915	3	2.51244	2.82587	1.71144	1.46766	2.71642
484	2.86567	1.02985	1.92537	2.0597	2.48756	10.5473	2.73632	0.930348	2.66169		484	8.27861	8.72637	1.18905	5.02488		484	1.199	1.15423	3.0199	2.51741	2.8408	1.72139	1.45274	2.72637
485	2.8607	1.02985	1.94527	2.04478	2.48259	10.5373	2.72637	0.940299	2.65174		485	8.26368	8.71144	1.19403	5.00995		485	1.199	1.1393	3.0398	2.52239	2.85572	1.73134	1.43781	2.73134
486	2.85572	1.02985	1.96517	2.02985	2.47761	10.5274	2.71642	0.950249	2.64677		486	8.24876	8.70149	1.199	4.99502		486	1.199	1.12438	3.05473	2.52736	2.87562	1.74129	1.42289	2.73632
487	2.85075	1.02985	1.98507	2.01493	2.47264	10.5174	2.70647	0.960199	2.64179		487	8.23383	8.69154	1.20398	4.9801		487	1.199	1.10945	3.06965	2.53234	2.89552	1.75124	1.40796	2.74129
488	2.84577	1.02985	2.00995	2	2.46766	10.5025	2.69652	0.970149	2.63682		488	8.21891	8.68159	1.20896	4.96517		488	1.199	1.09453	3.08458	2.53731	2.91542	1.76119	1.39303	2.74129
489	2.8408	1.02985	2.03483	1.98507	2.46269	10.4826	2.68657	0.9801	2.63184		489	8.20398	8.67164	1.21891	4.95025		489	1.199	1.0796	3.0995	2.54229	2.93532	1.77114	1.37811	2.73632
490	2.83582	1.02985	2.0597	1.97015	2.45771	10.4627	2.67662	0.99005	2.62687		490	8.18408	8.66169	1.22886	4.93532		490	1.199	1.06468	3.10945	2.54726	2.95522	1.78109	1.36318	2.73134
491	2.83085	1.02985	2.08458	1.95522	2.45274	10.4378	2.66667	1	2.62189		491	8.16915	8.65174	1.23881	4.9204		491	1.199	1.04975	3.1194	2.55224	2.97512	1.79104	1.34826	2.72637
492	2.82587	1.02985	2.10945	1.9403	2.44776	10.4129	2.65672	1.00995	2.61692		492	8.15423	8.63682	1.25373	4.90547		492	1.199	1.0398	3.12935	2.55721	2.99502	1.801	1.33333	2.72139
493	2.8209	1.02488	2.13433	1.92537	2.44279	10.393	2.64677	1.0199	2.61692		493	8.1393	8.62189	1.26866	4.89055		493	1.199	1.02985	3.1393	2.56219	3.01493	1.81095	1.31841	2.71642
494	2.81592	1.01493	2.1592	1.91045	2.43781	10.3731	2.63682	1.02985	2.61692		494	8.12438	8.60697	1.28856	4.8806		494	1.199	1.0199	3.14925	2.56716	3.03483	1.8209	1.30348	2.71144
495	2.81592	1.00498	2.18408	1.89552	2.43284	10.3532	2.62687	1.0398	2.61692		495	8.10945	8.59204	1.30846	4.87065		495	1.199	1.00995	3.1592	2.56716	3.05473	1.83085	1.28856	2.70647
496	2.81592	0.995025	2.20896	1.8806	2.42786	10.3333	2.61692	1.04975	2.62189		496	8.09453	8.57711	1.32836	4.8607		496	1.199	1	3.16915	2.56716	3.06965	1.8408	1.27363	2.70149
497	2.81592	0.985075	2.23383	1.86567	2.42289	10.3134	2.60697	1.0597	2.62687		497	8.0796	8.56219	1.34826	4.85075		497	1.199	0.99005	3.1791	2.56716	3.08458	1.85075	1.25871	2.69652
498	2.81592	0.975124	2.25871	1.85075	2.41791	10.2935	2.59701	1.06965	2.63184		498	8.06468	8.54726	1.36816	4.8408		498	1.199	0.9801	3.18905	2.56716	3.0995	1.8607	1.24378	2.69154
499	2.81592	0.965174	2.27861	1.83582	2.41791	10.2786	2.58706	1.0796	2.63682		499	8.04975	8.53234	1.38806	4.83582		499	1.199	0.970149	3.19403	2.56716	3.11443	1.87065	1.22886	2.68657
500	2.81592	0.955224	2.29851	1.8209	2.41791	10.2687	2.57711	1.08955	2.64179		500	8.03483	8.51741	1.40796	4.82587		500	1.199	0.960199	3.199	2.56716	3.12935	1.8806	1.21393	2.68159
501	2.81592	0.945274	2.31841	1.80597	2.41791	10.2587	2.56716	1.0995	2.64677		501	8.01493	8.49751	1.43284	4.81592		501	1.199	0.950249	3.20398	2.56716	3.14428	1.89055	1.199	2.67662
502	2.81592	0.940299	2.33831	1.79104	2.41791	10.2488	2.55721	1.10945	2.65174		502	7.99502	8.48259	1.45771	4.80597		502	1.199	0.940299	3.20398	2.56716	3.1592	1.9005	1.18408	2.67164
503	2.81592	0.935323	2.35821	1.77612	2.41791	10.2388	2.54229	1.1194	2.65174		503	7.97015	8.46766	1.48259	4.79104		503	1.199	0.930348	3.20398	2.56716	3.17413	1.91045	1.16915	2.66667
504	2.81592	0.930348	2.37811	1.76119	2.41791	10.2289	2.52736	1.12935	2.64677		504	7.94527	8.45274	1.50746	4.77612		504	1.199	0.920398	3.20398	2.56716	3.18905	1.9204	1.15423	2.66169
505	2.81592	0.925373	2.39801	1.74627	2.41791	10.2189	2.50746	1.1393	2.64179		505	7.9204	8.43781	1.53234	4.76119		505	1.199	0.910448	3.20398	2.56716	3.20398	1.93035	1.1393	2.65672
506	2.81592	0.920398	2.41791	1.73134	2.41791	10.204	2.48756	1.14428	2.63682		506	7.89055	8.41791	1.55721	4.74129		506	1.199	0.900498	3.20398	2.56716	3.21891	1.9403	1.12438	2.65174
507	2.81592	0.915423	2.43284	1.71642	2.41791	10.1891	2.46766	1.14925	2.63184		507	7.8607	8.40299	1.58209	4.72139		507	1.199	0.890547	3.20398	2.56716	3.23383	1.94527	1.10945	2.64677
508	2.81592	0.910448	2.44776	1.70149	2.42289	10.1791	2.44776	1.15423	2.62687		508	7.83085	8.38806	1.60697	4.70149		508	1.199	0.880597	3.20398	2.56716	3.25373	1.95025	1.09453	2.64677
509	2.81592	0.905473	2.46269	1.68657	2.42786	10.1692	2.42786	1.1592	2.62189		509	7.79602	8.37313	1.63184	4.68159		509	1.199	0.870647	3.20398	2.56716	3.27363	1.95522	1.0796	2.64677
510	2.81592	0.900498	2.47761	1.67164	2.43284	10.1592	2.40796	1.1592	2.61692		510	7.76119	8.35323	1.66169	4.66169		510	1.20398	0.860697	3.20398	2.56716	3.29353	1.9602	1.06468	2.64677
511	2.81592	0.895522	2.49254	1.65672	2.43781	10.1493	2.38806	1.1592	2.61194		511	7.72637	8.33333	1.69154	4.63682		511	1.20896	0.850746	3.20398	2.56716	3.30846	1.96517	1.04975	2.64677
512	2.81592	0.890547	2.50746	1.64179	2.44279	10.1393	2.36816	1.1592	2.60697		512	7.69154	8.31343	1.72139	4.61194		512	1.21393	0.840796	3.20398	2.56716	3.32338	1.97015	1.03483	2.64677
513	2.81592	0.885572	2.52239	1.62687	2.44776	10.1294	2.34826	1.1592	2.60199		513	7.65672	8.29353	1.75124	4.58209		513	1.21891	0.830846	3.20398	2.56716	3.33831	1.97512	1.0199	2.64677
514	2.81592	0.880597	2.53731	1.61194	2.44776	10.1144	2.33333	1.1592	2.59701		514	7.62189	8.27861	1.78607	4.55224		514	1.22388	0.820896	3.20398	2.56716	3.35323	1.9801	1.00498	2.64677
515	2.81592	0.875622	2.55224	1.59701	2.44776	10.1045	2.31841	1.1592	2.59204		515	7.59204	8.26368	1.8209	4.52736		515	1.22886	0.810945	3.20398	2.56716	3.36816	1.98507	0.99005	2.64179
516	2.81592	0.870647	2.56219	1.58209	2.44776	10.0945	2.30348	1.1592	2.58706		516	7.55721	8.24876	1.8607	4.50249		516	1.23383	0.800995	3.20398	2.56716	3.38308	1.99005	0.975124	2.63682
517	2.81592	0.865672	2.57214	1.57214	2.44776	10.0846	2.28856	1.1592	2.58209		517	7.52239	8.23383	1.9005	4.47761		517	1.23881	0.791045	3.20896	2.56716	3.39801	1.99502	0.960199	2.63184
518	2.81592	0.860697	2.58209	1.56716	2.44776	10.0697	2.27363	1.1592	2.57711		518	7.48756	8.21891	1.9403	4.44776		518	1.24378	0.781095	3.21393	2.56716	3.41294	2	0.945274	2.62687
519	2.81592	0.855721	2.59204	1.56219	2.44279	10.0547	2.25871	1.1592	2.57214		519	7.44776	8.20398	1.9801	4.42289		519	1.24876	0.771144	3.21891	2.56716	3.42786	2.00498	0.930348	2.62189
520	2.81592	0.850746	2.60199	1.55721	2.43781	10.0398	2.24378	1.1592	2.56716		520	7.40796	8.18408	2.02488	4.39801		520	1.25373	0.761194	3.22388	2.56219	3.44279	2.00995	0.915423	2.61692
521	2.81592	0.845771	2.61194	1.55224	2.43284	10.0249	2.22886	1.1592	2.56219		521	7.37313	8.16915	2.06965	4.37313		521	1.25871	0.751244	3.22886	2.55721	3.45274	2.01493	0.900498	2.61194
522	2.81592	0.840796	2.62189	1.54726	2.42786	10.01	2.21393	1.1592	2.55721		522	7.33831	8.15423	2.11443	4.35323		522	1.26368	0.741294	3.23881	2.55224	3.46269	2.0199	0.890547	2.60697
523	2.81592	0.835821	2.63184	1.54229	2.42289	9.99502	2.199	1.1592	2.55721		523	7.30348	8.1393	2.1592	4.33333		523	1.26866	0.731343	3.24876	2.54726	3.47264	2.02488	0.880597	2.60199
524	2.81592	0.830846	2.64179	1.53731	2.41791	9.9801	2.18408	1.1592	2.55721		524	7.26866	8.12438	2.20398	4.31841		524	1.27363	0.721393	3.25871	2.54229	3.48259	2.02985	0.870647	2.59701
525	2.81592	0.825871	2.65174	1.53234	2.41294	9.96517	2.16915	1.1592	2.55721		525	7.23383	8.10945	2.24876	4.30348		525	1.27861	0.711443	3.26866	2.53234	3.49254	2.03483	0.860697	2.59204
526	2.81592	0.820896	2.66169	1.52239	2.40796	9.95025	2.15423	1.1592	2.55721		526	7.199	8.09453	2.29353	4.29353		526	1.28358	0.701493	3.28358	2.52239	3.50249	2.0398	0.850746	2.58706
527	2.81592	0.81592	2.67164	1.51741	2.40299	9.93532	2.1393	1.1592	2.55721		527	7.16418	8.0796	2.33831	4.28358		527	1.28856	0.691542	3.29851	2.51244	3.51244	2.04478	0.840796	2.58209
528	2.81592	0.810945	2.68159	1.51244	2.40299	9.92537	2.12438	1.1592	2.55721		528	7.12935	8.06468	2.38308	4.27363		528	1.29353	0.681592	3.31343	2.50249	3.51741	2.04975	0.830846	2.57711
529	2.81592	0.80597	2.69154	1.50746	2.40299	9.91045	2.10945	1.1592	2.55721		529	7.08955	8.04975	2.42786	4.26368		529	1.29851	0.671642	3.33333	2.49254	3.52239	2.05473	0.825871	2.57214
530	2.81592	0.800995	2.70149	1.50249	2.40299	9.89552	2.09453	1.1592	2.55224		530	7.04975	8.03483	2.47761	4.25373		530	1.30348	0.661692	3.35323	2.48259	3.52736	2.0597	0.820896	2.56716
531	2.81592	0.79602	2.71144	1.49751	2.40299	9.88557	2.0796	1.1592	2.54726		531	7.00995	8.01493	2.52736	4.23881		531	1.30846	0.651741	3.37313	2.47264	3.53234	2.06468	0.81592	2.56716
532	2.81592	0.791045	2.72139	1.49254	2.40299	9.87065	2.06965	1.1592	2.54229		532	6.96517	7.99502	2.57711	4.22886		532	1.31343	0.641791	3.39303	2.46766	3.53731	2.06965	0.810945	2.56716
533	2.81592	0.78607	2.73134	1.48756	2.40299	9.8607	2.0597	1.1592	2.53731		533	6.9204	7.97015	2.62687	4.21891		533	1.31841	0.631841	3.41294	2.46269	3.54229	2.07463	0.80597	2.56716
534	2.81592	0.781095	2.74627	1.48259	2.40299	9.85075	2.04975	1.1592	2.53234		534	6.87562	7.94527	2.67662	4.20896		534	1.32338	0.626866	3.43284	2.45771	3.54726	2.0796	0.800995	2.56716
535	2.81592	0.776119	2.76119	1.47761	2.40299	9.8408	2.0398	1.1592	2.52736		535	6.83085	7.9204	2.72637	4.199		535	1.32836	0.621891	3.45274	2.45274	3.55224	2.08458	0.79602	2.57214
536	2.81592	0.771144	2.77612	1.47264	2.40796	9.83085	2.02985	1.1592	2.52239		536	6.78607	7.89055	2.77612	4.18905		536	1.33333	0.616915	3.47264	2.44776	3.55721	2.08458	0.791045	2.57711
537	2.81592	0.766169	2.79104	1.46766	2.41294	9.8209	2.0199	1.1592	2.51741		537	6.74129	7.8607	2.83085	4.18408		537	1.33831	0.61194	3.49254	2.44279	3.56219	2.08458	0.78607	2.58209
538	2.81592	0.766169	2.80597	1.45771	2.41791	9.81095	2.00995	1.1592	2.51244		538	6.69652	7.83085	2.88557	4.18408		538	1.34328	0.606965	3.51244	2.43781	3.56716	2.08458	0.781095	2.58706
539	2.81592	0.766169	2.82587	1.44776	2.42289	9.801	2	1.1592	2.50746		539	6.65672	7.79602	2.9403	4.18408		539	1.34826	0.60199	3.53234	2.43284	3.57214	2.08458	0.776119	2.59204
540	2.81095	0.766169	2.84577	1.43781	2.42786	9.79104	1.99005	1.1592	2.50249		540	6.61692	7.76119	2.99502	4.18408		540	1.35323	0.597015	3.55224	2.42786	3.57711	2.08458	0.771144	2.59701
541	2.80597	0.766169	2.86567	1.42786	2.42786	9.77612	1.9801	1.1592	2.49751		541	6.57711	7.72637	3.04975	4.18408		541	1.36318	0.59204	3.57214	2.42289	3.58209	2.08458	0.766169	2.60199
542	2.801	0.766169	2.88557	1.41791	2.42786	9.75622	1.97015	1.1592	2.49254		542	6.54229	7.69154	3.10448	4.18408		542	1.37313	0.587065	3.58706	2.41791	3.58706	2.08458	0.761194	2.60697
543	2.79602	0.766169	2.91045	1.40796	2.42786	9.73632	1.9602	1.1592	2.48756		543	6.50746	7.65672	3.1592	4.18408		543	1.38308	0.58209	3.60199	2.41294	3.59204	2.08458	0.756219	2.61194
544	2.79104	0.766169	2.93532	1.39801	2.42786	9.71642	1.95025	1.1592	2.48259		544	6.47264	7.62189	3.20896	4.18408		544	1.39303	0.577114	3.61692	2.40796	3.59701	2.08458	0.751244	2.61692
545	2.78607	0.766169	2.9602	1.38806	2.42786	9.70149	1.9403	1.1592	2.47761		545	6.43781	7.59204	3.25871	4.18408		545	1.40299	0.572139	3.63184	2.40299	3.60199	2.08458	0.746269	2.62189
546	2.78109	0.766169	2.98507	1.37811	2.42786	9.68657	1.93035	1.1592	2.47761		546	6.40299	7.55721	3.30846	4.18408		546	1.41294	0.567164	3.64677	2.39801	3.60697	2.08458	0.746269	2.62687
547	2.77612	0.766169	3.00995	1.36816	2.42786	9.67164	1.9204	1.1592	2.47761		547	6.36318	7.52239	3.35821	4.18408		547	1.42289	0.562189	3.66169	2.39303	3.61194	2.08458	0.746269	2.63184
548	2.77114	0.766169	3.03483	1.35821	2.42786	9.66667	1.91045	1.1592	2.47761		548	6.32836	7.48756	3.40796	4.18408		548	1.43284	0.557214	3.67662	2.38806	3.61692	2.08458	0.746269	2.63682
549	2.76617	0.766169	3.0597	1.34826	2.42786	9.66169	1.9005	1.1592	2.47761		549	6.29353	7.44776	3.45771	4.18408		549	1.44279	0.552239	3.69154	2.38308	3.62189	2.08458	0.746269	2.64179
550	2.76119	0.766169	3.08458	1.33831	2.42786	9.65672	1.89055	1.1592	2.47761		550	6.25871	7.40796	3.50746	4.18408		550	1.44776	0.547264	3.70647	2.37313	3.62687	2.08458	0.751244	2.64677
551	2.75622	0.766169	3.10945	1.32836	2.42786	9.65174	1.88557	1.1592	2.47761		551	6.22886	7.37313	3.55721	4.18408		551	1.44776	0.542289	3.72139	2.36318	3.63184	2.08458	0.756219	2.65174
552	2.75124	0.766169	3.13433	1.31841	2.42786	9.64677	1.8806	1.1592	2.47761		552	6.199	7.33831	3.60697	4.18408		552	1.44776	0.537313	3.73632	2.35821	3.63682	2.08955	0.761194	2.65672
553	2.75124	0.766169	3.1592	1.30846	2.42786	9.64179	1.87562	1.1592	2.47761		553	6.17413	7.30348	3.66169	4.18408		553	1.44776	0.532338	3.74627	2.35323	3.64179	2.09453	0.766169	2.66169
554	2.75124	0.766169	3.18408	1.29851	2.42786	9.63682	1.87065	1.16418	2.47761		554	6.14925	7.26866	3.71642	4.18408		554	1.44776	0.527363	3.75622	2.34826	3.64677	2.0995	0.771144	2.66667
555	2.75124	0.766169	3.20896	1.28856	2.42786	9.63184	1.86567	1.16915	2.47761		555	6.12438	7.23383	3.77114	4.18408		555	1.44776	0.522388	3.76617	2.34328	3.65174	2.10448	0.776119	2.67164
556	2.75622	0.766169	3.23383	1.27861	2.42289	9.62189	1.8607	1.17413	2.47761		556	6.0995	7.199	3.82587	4.18408		556	1.44776	0.517413	3.77612	2.33831	3.65672	2.10945	0.781095	2.67662
557	2.76119	0.766169	3.25871	1.26866	2.41791	9.60697	1.85075	1.1791	2.47761		557	6.06965	7.16418	3.8806	4.18408		557	1.44279	0.517413	3.78607	2.33333	3.66169	2.11443	0.781095	2.68159
558	2.76617	0.766169	3.28358	1.25871	2.41294	9.59204	1.8408	1.18408	2.47761		558	6.0398	7.12935	3.93532	4.18905		558	1.43781	0.517413	3.79602	2.32836	3.66169	2.1194	0.781095	2.68657
559	2.77114	0.766169	3.30348	1.24876	2.40796	9.57711	1.83085	1.18905	2.47761		559	6.00995	7.08955	3.99005	4.19403		559	1.43284	0.517413	3.80597	2.32338	3.66169	2.12438	0.781095	2.69154
560	2.77612	0.766169	3.32338	1.23881	2.40299	9.55721	1.8209	1.19403	2.47761		560	5.9801	7.04975	4.04478	4.199		560	1.42786	0.517413	3.81592	2.31841	3.66169	2.12935	0.781095	2.69154
561	2.78109	0.766169	3.34328	1.22886	2.39801	9.53731	1.81095	1.199	2.47761		561	5.95025	7.00995	4.0995	4.20398		561	1.42289	0.522388	3.82587	2.31343	3.66169	2.13433	0.781095	2.69154
562	2.78607	0.766169	3.36318	1.21891	2.39303	9.51741	1.801	1.20398	2.47761		562	5.9204	6.96517	4.14925	4.20896		562	1.41791	0.527363	3.83582	2.30846	3.66169	2.1393	0.781095	2.69154
563	2.79104	0.766169	3.38308	1.20896	2.38806	9.49751	1.79104	1.20896	2.47761		563	5.89055	6.9204	4.199	4.21393		563	1.41294	0.532338	3.84577	2.30348	3.66169	2.14428	0.781095	2.69154
564	2.79602	0.766169	3.40299	1.199	2.38308	9.47761	1.78109	1.21393	2.47761		564	5.85572	6.87562	4.24876	4.21891		564	1.40796	0.537313	3.85572	2.29851	3.66169	2.14925	0.781095	2.69154
565	2.79602	0.766169	3.42289	1.18905	2.37811	9.45771	1.77114	1.21891	2.47761		565	5.8209	6.83085	4.29851	4.22388		565	1.40299	0.542289	3.86567	2.29353	3.66169	2.15423	0.781095	2.69154
566	2.79104	0.766169	3.44279	1.1791	2.37313	9.43781	1.76617	1.22388	2.47761		566	5.78607	6.78607	4.34826	4.22886		566	1.39801	0.547264	3.87562	2.28856	3.66169	2.1592	0.781095	2.69154
567	2.78607	0.766169	3.46269	1.16915	2.36816	9.41791	1.76119	1.22886	2.47761		567	5.75124	6.74129	4.39801	4.23383		567	1.39303	0.552239	3.88557	2.28358	3.66169	2.16418	0.781095	2.69154
568	2.78109	0.766169	3.48259	1.1592	2.36318	9.39303	1.75622	1.23383	2.47761		568	5.71642	6.69652	4.44279	4.23881		568	1.38806	0.557214	3.89552	2.27861	3.66667	2.16915	0.78607	2.69154
569	2.77612	0.766169	3.50249	1.14925	2.35821	9.37313	1.75124	1.23881	2.47761		569	5.68159	6.65672	4.48756	4.24378		569	1.38308	0.567164	3.90547	2.27861	3.67164	2.17413	0.791045	2.69154
570	2.77114	0.766169	3.51741	1.1393	2.35323	9.35323	1.74627	1.23881	2.47761		570	5.65174	6.61692	4.53234	4.24876		570	1.37811	0.577114	3.91045	2.27861	3.67662	2.17413	0.79602	2.68657
571	2.76617	0.766169	3.53234	1.12935	2.34826	9.32836	1.74129	1.23881	2.47761		571	5.62189	6.57711	4.57711	4.25373		571	1.37313	0.587065	3.9204	2.27861	3.68159	2.17413	0.800995	2.68159
572	2.75124	0.766169	3.55224	1.12438	2.34328	9.30348	1.73632	1.23881	2.47761		572	5.59204	6.54229	4.62687	4.25871		572	1.36816	0.597015	3.93035	2.27861	3.68657	2.17413	0.80597	2.67662
573	2.73632	0.766169	3.57214	1.1194	2.33831	9.27861	1.73134	1.23881	2.47761		573	5.56219	6.50746	4.67662	4.26368		573	1.36318	0.606965	3.9403	2.27861	3.69154	2.17413	0.810945	2.67164
574	2.72139	0.766169	3.59204	1.11443	2.33333	9.25373	1.72637	1.23881	2.47761		574	5.53234	6.47264	4.72637	4.26368		574	1.35821	0.616915	3.95025	2.27861	3.69652	2.17413	0.81592	2.66667
575	2.70647	0.766169	3.61194	1.10945	2.32836	9.22388	1.72139	1.24378	2.47264		575	5.51244	6.43781	4.77612	4.26866		575	1.35323	0.626866	3.9602	2.27861	3.70149	2.17413	0.820896	2.66169
576	2.69154	0.766169	3.63184	1.10448	2.32338	9.19403	1.71642	1.24876	2.46766		576	5.49254	6.40299	4.82587	4.27363		576	1.34826	0.636816	3.97015	2.27861	3.70647	2.17413	0.825871	2.65672
577	2.67662	0.766169	3.65174	1.0995	2.31841	9.16418	1.71642	1.25373	2.46269		577	5.47264	6.36318	4.87562	4.27363		577	1.34328	0.646766	3.9801	2.27363	3.71144	2.17413	0.835821	2.65174
578	2.66169	0.766169	3.67164	1.09453	2.31343	9.13433	1.71642	1.25871	2.45771		578	5.45274	6.32836	4.92537	4.27363		578	1.33831	0.661692	3.99005	2.26866	3.71642	2.17413	0.845771	2.64677
579	2.64677	0.766169	3.69154	1.08955	2.30846	9.10448	1.71642	1.26368	2.45274		579	5.43284	6.29353	4.97512	4.27363		579	1.33333	0.676617	4	2.26368	3.72637	2.17413	0.855721	2.64179
580	2.63184	0.766169	3.71144	1.08955	2.30348	9.07463	1.71642	1.26866	2.44776		580	5.41294	6.25871	5.02488	4.27363		580	1.32836	0.691542	4.00995	2.25871	3.73632	2.17413	0.870647	2.63184
581	2.61194	0.766169	3.73134	1.08955	2.29851	9.04478	1.71642	1.27363	2.44776		581	5.39303	6.22886	5.07463	4.27363		581	1.32338	0.706468	4.0199	2.25373	3.74627	2.17413	0.885572	2.62189
582	2.59204	0.766169	3.75124	1.08955	2.28856	9.01493	1.71642	1.27861	2.44776		582	5.36816	6.199	5.12438	4.27363		582	1.31841	0.721393	4.02985	2.24876	3.75622	2.17413	0.900498	2.61194
583	2.57214	0.766169	3.77114	1.08955	2.27861	8.98507	1.72139	1.28358	2.44776		583	5.34328	6.17413	5.17413	4.27363		583	1.31343	0.736318	4.0398	2.24378	3.77114	2.17413	0.915423	2.60199
584	2.55224	0.766169	3.78607	1.08955	2.26866	8.95522	1.72637	1.28856	2.44776		584	5.31841	6.14925	5.22388	4.27363		584	1.30846	0.751244	4.04478	2.23881	3.78607	2.17413	0.930348	2.59701
585	2.53234	0.766169	3.801	1.08955	2.25871	8.92537	1.73134	1.29353	2.44279		585	5.29353	6.12438	5.27363	4.27363		585	1.30348	0.766169	4.05473	2.23383	3.801	2.17413	0.945274	2.59204
586	2.51244	0.766169	3.81592	1.08955	2.24876	8.89552	1.73632	1.29851	2.43781		586	5.26866	6.0995	5.32338	4.27363		586	1.29851	0.781095	4.06468	2.22886	3.81095	2.17413	0.960199	2.58706
587	2.49254	0.766169	3.82587	1.08955	2.23881	8.87065	1.74129	1.30348	2.43284		587	5.24378	6.06965	5.37313	4.27363		587	1.29353	0.79602	4.07463	2.22388	3.8209	2.17413	0.975124	2.58706
588	2.47264	0.766169	3.83582	1.08955	2.22886	8.84577	1.74627	1.30846	2.42786		588	5.21891	6.0398	5.41791	4.27363		588	1.28856	0.810945	4.08458	2.21891	3.83085	2.17413	0.99005	2.58706
589	2.45274	0.766169	3.84577	1.08955	2.21891	8.8209	1.75124	1.31343	2.42289		589	5.199	6.00995	5.46269	4.27363		589	1.28358	0.825871	4.09453	2.21393	3.8408	2.17413	1.00498	2.58706
590	2.43284	0.766169	3.85572	1.09453	2.20896	8.801	1.75622	1.31841	2.41791		590	5.1791	5.9801	5.50746	4.27363		590	1.27861	0.840796	4.10448	2.20896	3.85075	2.17413	1.0199	2.58706
591	2.41294	0.766169	3.86567	1.0995	2.199	8.77612	1.76119	1.32338	2.41294		591	5.1592	5.95025	5.54726	4.27363		591	1.27363	0.850746	4.11443	2.20398	3.8607	2.17413	1.03483	2.58209
592	2.39303	0.766169	3.87562	1.10448	2.18905	8.74627	1.76617	1.32836	2.40796		592	5.1393	5.9204	5.58706	4.27363		592	1.26866	0.860697	4.1194	2.199	3.87065	2.17413	1.04975	2.57711
593	2.37313	0.771144	3.88557	1.10945	2.1791	8.71144	1.77114	1.33831	2.40299		593	5.1194	5.89055	5.62687	4.26866		593	1.26368	0.870647	4.12438	2.19403	3.8806	2.17413	1.06468	2.57214
594	2.35323	0.776119	3.89552	1.11443	2.16915	8.67662	1.77612	1.34826	2.39801		594	5.0995	5.85572	5.66667	4.26368		594	1.25871	0.880597	4.12935	2.19403	3.89055	2.16915	1.0796	2.56716
595	2.33333	0.776119	3.90547	1.1194	2.1592	8.64677	1.78109	1.35821	2.38806		595	5.0796	5.8209	5.70647	4.25871		595	1.25373	0.890547	4.13433	2.199	3.9005	2.16418	1.09453	2.56219
596	2.31343	0.776119	3.91542	1.12438	2.14925	8.61692	1.78607	1.36816	2.37811		596	5.0597	5.78607	5.74627	4.25373		596	1.24876	0.900498	4.1393	2.20398	3.91045	2.1592	1.10945	2.55721
597	2.29353	0.776119	3.92537	1.12935	2.1393	8.58706	1.79104	1.37811	2.36816		597	5.0398	5.75124	5.78607	4.24876		597	1.24876	0.910448	4.14428	2.20896	3.9204	2.14925	1.12438	2.55224
598	2.27363	0.776119	3.93532	1.13433	2.12935	8.55721	1.79602	1.38806	2.35821		598	5.0199	5.71642	5.82587	4.23881		598	1.24876	0.920398	4.14925	2.21393	3.92537	2.1393	1.1393	2.54726
599	2.25373	0.776119	3.94527	1.1393	2.1194	8.52736	1.801	1.39801	2.34826		599	4.99502	5.68159	5.87065	4.23383		599	1.24876	0.930348	4.15423	2.21891	3.93035	2.12935	1.15423	2.54229
600	2.23383	0.776119	3.95522	1.14428	2.10945	8.49751	1.80597	1.40796	2.33831		600	4.97015	5.65174	5.91045	4.22886		600	1.24876	0.940299	4.1592	2.22388	3.93532	2.1194	1.16915	2.53731
601	2.21393	0.776119	3.9602	1.14925	2.0995	8.46766	1.81095	1.41791	2.32836		601	4.94527	5.62189	5.95025	4.22388		601	1.24876	0.950249	4.16418	2.22886	3.9403	2.10945	1.18408	2.53234
602	2.19403	0.776119	3.96517	1.15423	2.08955	8.43781	1.81592	1.43284	2.32338		602	4.9204	5.59204	5.99005	4.22388		602	1.24876	0.960199	4.16915	2.23383	3.94527	2.0995	1.199	2.52736
603	2.17413	0.776119	3.97015	1.1592	2.0796	8.40796	1.8209	1.44776	2.31841		603	4.89055	5.56219	6.02985	4.22388		603	1.24876	0.970149	4.17413	2.23881	3.95025	2.08955	1.21393	2.52239
604	2.15423	0.776119	3.97512	1.16418	2.06965	8.37811	1.83085	1.46269	2.31343		604	4.8607	5.53234	6.06965	4.22388		604	1.24876	0.9801	4.1791	2.24378	3.95522	2.0796	1.22886	2.51741
605	2.13433	0.776119	3.9801	1.16915	2.0597	8.35323	1.83582	1.48259	2.30846		605	4.83085	5.51244	6.11443	4.22388		605	1.24876	0.99005	4.18905	2.24876	3.9602	2.06965	1.24378	2.51244
606	2.11443	0.776119	3.98507	1.17413	2.05473	8.32836	1.8408	1.50249	2.29851		606	4.801	5.49254	6.1592	4.22388		606	1.24876	1	4.199	2.25373	3.96517	2.0597	1.25871	2.50746
607	2.09453	0.776119	3.99005	1.1791	2.04975	8.30348	1.84577	1.52239	2.28856		607	4.77114	5.47264	6.20398	4.22388		607	1.24876	1.00995	4.20896	2.25871	3.96517	2.04975	1.27363	2.50249
608	2.07463	0.776119	3.99502	1.18408	2.04478	8.27861	1.85075	1.54229	2.27861		608	4.74627	5.45274	6.25373	4.21891		608	1.24876	1.0199	4.21891	2.26368	3.96517	2.0398	1.28856	2.49751
609	2.05473	0.776119	3.99502	1.18905	2.0398	8.25373	1.85572	1.56219	2.26866		609	4.72139	5.43284	6.30348	4.21393		609	1.24876	1.02985	4.22886	2.26866	3.96517	2.02985	1.30348	2.49254
610	2.03483	0.776119	3.99502	1.19403	2.03483	8.22886	1.8607	1.58209	2.25871		610	4.69652	5.41294	6.35323	4.21393		610	1.24876	1.0398	4.23881	2.27363	3.96517	2.0199	1.31841	2.48756
611	2.01493	0.776119	3.99502	1.199	2.02985	8.20398	1.86567	1.60199	2.24876		611	4.67164	5.39303	6.40299	4.21393		611	1.24876	1.04975	4.24876	2.27861	3.96517	2.00995	1.33333	2.48259
612	1.99502	0.776119	3.99502	1.20398	2.02488	8.1791	1.87065	1.61692	2.23881		612	4.64677	5.36816	6.45274	4.21891		612	1.24876	1.0597	4.25871	2.28358	3.96517	2	1.34826	2.47761
613	1.97512	0.776119	3.99502	1.20896	2.02488	8.1592	1.87065	1.63184	2.22886		613	4.62189	5.34328	6.49751	4.22388		613	1.24876	1.06965	4.26866	2.28856	3.9602	1.99005	1.36318	2.47264
614	1.95522	0.776119	3.99502	1.21393	2.02488	8.1393	1.87065	1.64677	2.21891		614	4.59204	5.31841	6.54229	4.22886		614	1.24876	1.0796	4.27861	2.29353	3.95522	1.9801	1.37811	2.46766
615	1.93532	0.776119	4	1.21891	2.02488	8.1194	1.87065	1.66169	2.20896		615	4.56716	5.29353	6.58209	4.23383		615	1.24876	1.08955	4.28856	2.29851	3.95025	1.97015	1.39303	2.46269
616	1.91542	0.776119	4.00498	1.21891	2.02488	8.0995	1.87065	1.67662	2.199		616	4.54229	5.26866	6.62189	4.24378		616	1.24876	1.0995	4.29353	2.30348	3.94527	1.9602	1.40796	2.45771
617	1.89552	0.776119	4.00995	1.21891	2.02488	8.08955	1.87065	1.69154	2.18905		617	4.51741	5.24378	6.66169	4.25871		617	1.24876	1.10945	4.29851	2.30846	3.9403	1.95025	1.42289	2.44776
618	1.87562	0.776119	4.01493	1.21891	2.02985	8.0796	1.87065	1.70647	2.1791		618	4.49254	5.21891	6.70647	4.27363		618	1.24876	1.1194	4.30348	2.31343	3.93532	1.9403	1.43781	2.43781
619	1.85572	0.776119	4.0199	1.21891	2.03483	8.06965	1.87065	1.72139	2.16915		619	4.46766	5.199	6.74627	4.28856		619	1.24876	1.12935	4.30846	2.31841	3.93035	1.93035	1.45274	2.42786
620	1.83582	0.776119	4.02488	1.21891	2.0398	8.0597	1.87065	1.73632	2.1592		620	4.44776	5.1791	6.78607	4.30348		620	1.24876	1.1393	4.31343	2.32338	3.93035	1.9204	1.46766	2.41791
621	1.81592	0.776119	4.02985	1.21891	2.04478	8.04975	1.87065	1.75124	2.14925		621	4.42289	5.1592	6.82587	4.31343		621	1.24876	1.14925	4.31343	2.32836	3.93035	1.91045	1.48259	2.40796
622	1.79602	0.776119	4.0398	1.21891	2.04975	8.0398	1.87065	1.76617	2.1393		622	4.39801	5.1393	6.86567	4.32338		622	1.24876	1.1592	4.31343	2.32836	3.93035	1.9005	1.49751	2.39801
623	1.77612	0.776119	4.04975	1.21891	2.05473	8.02985	1.87065	1.78109	2.12935		623	4.37313	5.1194	6.90547	4.33831		623	1.24876	1.16915	4.31343	2.32836	3.93035	1.89055	1.51741	2.38806
624	1.75622	0.776119	4.0597	1.21891	2.0597	8.0199	1.87065	1.79602	2.1194		624	4.34826	5.0995	6.94527	4.35323		624	1.24876	1.1791	4.31343	2.32836	3.93035	1.8806	1.53731	2.37811
625	1.73632	0.776119	4.06965	1.21891	2.06468	8.00995	1.87065	1.81095	2.10945		625	4.32836	5.0796	6.98507	4.36318		625	1.24876	1.18905	4.30846	2.32836	3.93035	1.87065	1.55721	2.36816
626	1.71642	0.776119	4.0796	1.21891	2.06965	8.00498	1.87065	1.82587	2.0995		626	4.30846	5.0597	7.02488	4.37313		626	1.25373	1.199	4.30348	2.32836	3.93035	1.8607	1.57711	2.35821
627	1.69652	0.776119	4.08955	1.21891	2.07463	8	1.87065	1.8408	2.08955		627	4.28856	5.0398	7.06468	4.38308		627	1.25871	1.20896	4.29851	2.32338	3.93035	1.85075	1.59701	2.34826
628	1.67662	0.776119	4.0995	1.21393	2.08458	8	1.87065	1.85572	2.0796		628	4.27363	5.0199	7.10448	4.39303		628	1.26368	1.21891	4.29353	2.31841	3.93035	1.8408	1.61194	2.33831
629	1.65672	0.776119	4.10945	1.20896	2.09453	8	1.87065	1.87065	2.06965		629	4.25871	4.99502	7.1393	4.40299		629	1.26866	1.22886	4.28856	2.31343	3.93035	1.83085	1.62687	2.32836
630	1.63682	0.776119	4.1194	1.20398	2.10448	8	1.87065	1.88557	2.0597		630	4.24378	4.97015	7.17413	4.41791		630	1.27363	1.23881	4.28358	2.30846	3.92537	1.8209	1.64179	2.31841
631	1.61692	0.776119	4.12935	1.199	2.11443	8	1.86567	1.9005	2.04975		631	4.23383	4.94527	7.20896	4.42786		631	1.27861	1.24876	4.27861	2.29851	3.9204	1.81095	1.65672	2.30846
632	1.59701	0.776119	4.1393	1.19403	2.12438	8.00498	1.86567	1.91542	2.03483		632	4.22388	4.9204	7.24378	4.43781		632	1.28358	1.25871	4.27363	2.28856	3.91542	1.801	1.67164	2.29851
633	1.57711	0.776119	4.14428	1.18905	2.13433	8.00995	1.86567	1.93035	2.0199		633	4.21393	4.89055	7.27861	4.44776		633	1.28856	1.26368	4.26866	2.27861	3.91045	1.79104	1.68657	2.28856
634	1.55721	0.776119	4.14925	1.18408	2.14428	8.01493	1.86567	1.94527	2.00498		634	4.20398	4.8607	7.31343	4.45771		634	1.29353	1.26866	4.26368	2.26866	3.90547	1.78109	1.70149	2.27363
635	1.53731	0.776119	4.15423	1.1791	2.15423	8.02488	1.86567	1.9602	1.99005		635	4.19403	4.83085	7.34826	4.46766		635	1.29851	1.27363	4.25871	2.25871	3.9005	1.77612	1.71642	2.26368
636	1.51741	0.776119	4.1592	1.17413	2.16418	8.03483	1.86567	1.97512	1.97512		636	4.18408	4.801	7.37811	4.47264		636	1.30348	1.27861	4.25373	2.24876	3.89552	1.77114	1.73134	2.25373
637	1.49751	0.771144	4.16418	1.17413	2.17413	8.04478	1.86567	1.99005	1.9602		637	4.17413	4.77114	7.40796	4.47761		637	1.30846	1.28358	4.24876	2.23881	3.88557	1.76617	1.74627	2.24378
638	1.47761	0.766169	4.16915	1.17413	2.18408	8.05473	1.86567	2.00498	1.94527		638	4.1592	4.74627	7.43781	4.48259		638	1.31343	1.28856	4.24378	2.22886	3.87562	1.76119	1.76119	2.23383
639	1.46269	0.761194	4.17413	1.17413	2.19403	8.06468	1.86567	2.0199	1.93035		639	4.14428	4.72139	7.46269	4.48756		639	1.31841	1.29353	4.23881	2.21891	3.86567	1.75622	1.77612	2.22388
640	1.44776	0.756219	4.1791	1.17413	2.20398	8.07463	1.86567	2.03483	1.91542		640	4.12935	4.69652	7.48756	4.49254		640	1.32338	1.29851	4.23383	2.20896	3.85075	1.75124	1.79104	2.21393
641	1.43284	0.751244	4.18408	1.17413	2.21393	8.08955	1.86567	2.04975	1.9005		641	4.10945	4.67164	7.51244	4.49751		641	1.32836	1.30348	4.22886	2.199	3.83582	1.74627	1.80597	2.20398
642	1.41791	0.746269	4.18408	1.17413	2.22388	8.0995	1.86567	2.06468	1.88557		642	4.08955	4.64677	7.53234	4.50249		642	1.33333	1.30846	4.22388	2.19403	3.8209	1.74129	1.8209	2.19403
643	1.40299	0.741294	4.18408	1.17413	2.22886	8.10448	1.86567	2.0796	1.87065		643	4.06965	4.62189	7.55224	4.50746		643	1.33831	1.31343	4.21891	2.18905	3.80597	1.73632	1.83582	2.18408
644	1.38806	0.736318	4.18408	1.17413	2.23383	8.10448	1.86567	2.09453	1.85572		644	4.04975	4.59204	7.57214	4.51244		644	1.34328	1.31841	4.21393	2.18408	3.79104	1.73134	1.85075	2.17413
645	1.37313	0.731343	4.18408	1.17413	2.23881	8.0995	1.86567	2.10945	1.8408		645	4.02985	4.56716	7.59204	4.51741		645	1.34826	1.32338	4.20896	2.1791	3.77612	1.72637	1.86567	2.16418
646	1.35821	0.726368	4.18408	1.17413	2.24378	8.09453	1.86567	2.12438	1.82587		646	4.01493	4.54229	7.60697	4.52736		646	1.35323	1.32836	4.20398	2.17413	3.76119	1.72139	1.8806	2.15423
647	1.34328	0.721393	4.18408	1.1791	2.24876	8.08458	1.86567	2.1393	1.81095		647	4	4.51741	7.62189	4.53731		647	1.36318	1.33333	4.199	2.16915	3.74627	1.71642	1.9005	2.14428
648	1.32836	0.716418	4.18408	1.18408	2.25373	8.07463	1.86567	2.1592	1.79602		648	3.98507	4.49254	7.63682	4.54726		648	1.37313	1.33831	4.19403	2.16418	3.73134	1.71144	1.9204	2.13433
649	1.31343	0.711443	4.18408	1.18905	2.25871	8.06468	1.86567	2.1791	1.78109		649	3.97015	4.46766	7.65672	4.55721		649	1.38308	1.34328	4.18905	2.1592	3.71642	1.70647	1.93532	2.12438
650	1.29851	0.706468	4.18408	1.19403	2.26368	8.05473	1.8607	2.199	1.77114		650	3.95522	4.44776	7.67662	4.56716		650	1.39801	1.34826	4.18408	2.15423	3.70149	1.70149	1.95522	2.11443
651	1.28358	0.701493	4.18408	1.199	2.26866	8.04478	1.85572	2.21891	1.76119		651	3.9403	4.42289	7.69652	4.57711		651	1.41294	1.35323	4.1791	2.14925	3.68657	1.69652	1.97512	2.10448
652	1.26866	0.696517	4.18408	1.20398	2.27363	8.03483	1.85075	2.23881	1.75124		652	3.9204	4.39801	7.71144	4.58706		652	1.42289	1.35821	4.17413	2.1393	3.67164	1.69154	1.99502	2.09453
653	1.25373	0.691542	4.18408	1.20896	2.28358	8.02985	1.84577	2.25373	1.74129		653	3.9005	4.37313	7.72637	4.59701		653	1.43284	1.36318	4.16915	2.12935	3.65672	1.68657	2.01493	2.08458
654	1.23881	0.686567	4.18408	1.21393	2.29353	8.02488	1.8408	2.26866	1.73134		654	3.8806	4.34826	7.74129	4.60697		654	1.44279	1.36816	4.16418	2.1194	3.64179	1.68159	2.03483	2.07463
655	1.22388	0.681592	4.18408	1.21891	2.30348	8.0199	1.83582	2.28358	1.72139		655	3.8607	4.32836	7.75622	4.61692		655	1.45274	1.37313	4.15423	2.10945	3.62687	1.67662	2.05473	2.06468
656	1.20896	0.676617	4.18408	1.22388	2.31343	8.0199	1.83582	2.29851	1.71144		656	3.84577	4.30846	7.77114	4.62687		656	1.46269	1.37811	4.14428	2.0995	3.61194	1.67164	2.0796	2.05473
657	1.19403	0.671642	4.18408	1.22886	2.32338	8.0199	1.83582	2.31343	1.70149		657	3.83085	4.28856	7.78607	4.63682		657	1.47264	1.38308	4.13433	2.08955	3.59701	1.66667	2.10448	2.04478
658	1.1791	0.666667	4.18408	1.23383	2.32836	8.01493	1.83582	2.32836	1.69154		658	3.81592	4.27363	7.801	4.64677		658	1.48259	1.38806	4.12438	2.0796	3.58209	1.66169	2.12935	2.03483
659	1.16418	0.661692	4.18408	1.23881	2.33333	8.01493	1.83582	2.34328	1.68159		659	3.801	4.25871	7.81592	4.65672		659	1.48756	1.39303	4.11443	2.06965	3.56716	1.65672	2.15423	2.02985
660	1.14925	0.656716	4.18408	1.24378	2.33831	8.01493	1.83582	2.35821	1.67164		660	3.78607	4.24378	7.83085	4.66667		660	1.49254	1.39801	4.10448	2.0597	3.54726	1.65174	2.1791	2.02488
661	1.13433	0.651741	4.18408	1.24876	2.34328	8.01493	1.83582	2.37313	1.66169		661	3.77114	4.23383	7.84577	4.67662		661	1.49751	1.40299	4.09453	2.04975	3.52736	1.64677	2.20896	2.0199
662	1.1194	0.646766	4.18408	1.25373	2.34826	8.01493	1.83582	2.38806	1.65174		662	3.75622	4.22388	7.8607	4.68657		662	1.50249	1.40796	4.08458	2.0398	3.50746	1.64179	2.23881	2.01493
663	1.10448	0.641791	4.18408	1.25871	2.35323	8.01493	1.83582	2.40299	1.64179		663	3.74627	4.21393	7.87562	4.69652		663	1.50746	1.41294	4.07463	2.02985	3.48756	1.63682	2.26866	2.00995
664	1.08955	0.636816	4.18408	1.26368	2.35821	8.01493	1.83582	2.41791	1.63184		664	3.73632	4.20398	7.88557	4.70647		664	1.51244	1.41791	4.06468	2.0199	3.46766	1.63184	2.29851	2.00498
665	1.0796	0.631841	4.18408	1.26866	2.36318	8.01493	1.83582	2.43284	1.62189		665	3.72637	4.19403	7.89552	4.71642		665	1.51741	1.42289	4.05473	2.00995	3.44776	1.62687	2.32836	2
666	1.06965	0.626866	4.18408	1.27363	2.36816	8.01493	1.83582	2.44776	1.61194		666	3.71642	4.18408	7.90547	4.72637		666	1.52239	1.42786	4.04478	2	3.42786	1.62687	2.35821	1.99502
667	1.05473	0.621891	4.18408	1.27861	2.37313	8.01493	1.83582	2.46269	1.60199		667	3.70647	4.17413	7.9204	4.73632		667	1.52736	1.43284	4.03483	1.99005	3.40796	1.62687	2.38308	1.99005
668	1.0398	0.616915	4.18408	1.28358	2.37811	8.01493	1.83582	2.47761	1.59204		668	3.69652	4.1592	7.93532	4.74627		668	1.53234	1.43781	4.02488	1.9801	3.38806	1.62687	2.40796	1.98507
669	1.02488	0.61194	4.18408	1.28856	2.38308	8.01493	1.83582	2.49254	1.58209		669	3.68657	4.14428	7.95025	4.75622		669	1.53731	1.44279	4.01493	1.97015	3.37313	1.62687	2.43284	1.9801
670	1.00995	0.606965	4.18408	1.29353	2.38806	8.01493	1.83582	2.50746	1.57214		670	3.67662	4.12935	7.96517	4.76617		670	1.54229	1.44776	4	1.9602	3.35821	1.62687	2.45771	1.97512
671	1	0.60199	4.18408	1.30348	2.39303	8.01493	1.83582	2.52239	1.56219		671	3.66667	4.10945	7.97512	4.77612		671	1.54726	1.45274	3.98507	1.95025	3.34328	1.62687	2.48259	1.97015
672	0.99005	0.597015	4.1791	1.31343	2.39801	8.01493	1.83582	2.53731	1.55224		672	3.65672	4.08955	7.98507	4.78607		672	1.55224	1.45771	3.96517	1.9403	3.32836	1.62189	2.50746	1.9602
673	0.9801	0.59204	4.17413	1.32338	2.40299	8.01493	1.8408	2.55224	1.54229		673	3.64677	4.06965	7.99502	4.79602		673	1.55721	1.46269	3.94527	1.93035	3.31343	1.61692	2.53234	1.95025
674	0.965174	0.587065	4.16915	1.33333	2.40796	8.0199	1.84577	2.56219	1.53731		674	3.63184	4.04975	8.00498	4.801		674	1.56219	1.46766	3.92537	1.9204	3.29851	1.61194	2.55721	1.9403
675	0.950249	0.58209	4.16418	1.34328	2.41294	8.02488	1.85075	2.57711	1.53234		675	3.61692	4.02985	8.01493	4.80597		675	1.56716	1.47264	3.90547	1.91045	3.28358	1.60697	2.58209	1.93035
676	0.935323	0.577114	4.1592	1.35323	2.41791	8.02985	1.85572	2.59204	1.52736		676	3.60199	4.01493	8.02488	4.81095		676	1.57214	1.47761	3.88557	1.90547	3.26866	1.60199	2.60199	1.9204
677	0.920398	0.572139	4.15423	1.36318	2.42289	8.0398	1.8607	2.60697	1.52239		677	3.58706	4	8.03483	4.8209		677	1.57711	1.47761	3.86567	1.9005	3.25373	1.59701	2.62189	1.91045
678	0.905473	0.567164	4.14925	1.37313	2.42786	8.04975	1.87065	2.62189	1.51741		678	3.57214	3.98507	8.04478	4.83085		678	1.58209	1.47761	3.84577	1.89552	3.23383	1.59204	2.64179	1.9005
679	0.890547	0.562189	4.14428	1.38308	2.43284	8.0597	1.8806	2.63682	1.51244		679	3.55721	3.97015	8.05473	4.8408		679	1.58706	1.47761	3.82587	1.89055	3.21393	1.58706	2.66169	1.89055
680	0.880597	0.557214	4.1393	1.39303	2.43781	8.06965	1.89055	2.65174	1.50746		680	3.54229	3.95522	8.06468	4.85075		680	1.59204	1.47761	3.80597	1.88557	3.19403	1.58209	2.68159	1.8806
681	0.870647	0.552239	4.13433	1.40299	2.44776	8.07463	1.9005	2.66667	1.50249		681	3.53234	3.9403	8.07463	4.8607		681	1.59701	1.47761	3.78607	1.8806	3.17413	1.57711	2.70149	1.87065
682	0.860697	0.547264	4.12935	1.41294	2.45274	8.07463	1.91045	2.68159	1.49751		682	3.52239	3.9204	8.08458	4.87065		682	1.60199	1.47761	3.76617	1.87562	3.14925	1.57214	2.72139	1.85572
683	0.850746	0.542289	4.12438	1.42289	2.45771	8.0796	1.9204	2.69652	1.49254		683	3.51244	3.9005	8.09453	4.8806		683	1.60697	1.47761	3.75124	1.87065	3.12438	1.56716	2.74129	1.8408
684	0.840796	0.537313	4.1194	1.43284	2.46269	8.08955	1.93035	2.71144	1.48756		684	3.50249	3.8806	8.10448	4.89055		684	1.61194	1.47761	3.73632	1.86567	3.0995	1.56219	2.76617	1.82587
685	0.830846	0.532338	4.11443	1.44279	2.46269	8.09453	1.9403	2.72637	1.48259		685	3.49254	3.8607	8.11443	4.9005		685	1.61692	1.47761	3.72139	1.8607	3.0796	1.55721	2.79104	1.81095
686	0.820896	0.527363	4.10448	1.45274	2.46269	8.0995	1.95025	2.74627	1.47761		686	3.48259	3.84577	8.12438	4.91542		686	1.62189	1.47761	3.70647	1.85572	3.0597	1.55224	2.81592	1.79602
687	0.810945	0.522388	4.09453	1.46269	2.46269	8.10448	1.9602	2.76617	1.46766		687	3.47264	3.83085	8.13433	4.93035		687	1.62687	1.47761	3.69154	1.85075	3.0398	1.54726	2.8408	1.78109
688	0.800995	0.517413	4.08458	1.47264	2.46269	8.10945	1.97015	2.78607	1.45771		688	3.46269	3.81592	8.14428	4.94527		688	1.63184	1.47761	3.67662	1.84577	3.0199	1.54229	2.86567	1.76617
689	0.791045	0.512438	4.06965	1.48259	2.46269	8.10945	1.9801	2.80597	1.44776		689	3.45274	3.801	8.15423	4.9602		689	1.63682	1.47761	3.66169	1.8408	3	1.53731	2.89055	1.75124
690	0.781095	0.507463	4.05473	1.49254	2.46269	8.11443	1.99005	2.82587	1.43781		690	3.44279	3.78607	8.1592	4.97512		690	1.64179	1.47761	3.64677	1.83582	2.9801	1.53234	2.91542	1.74129
691	0.771144	0.502488	4.0398	1.50249	2.46269	8.1194	2	2.84577	1.42786		691	3.43284	3.77114	8.16418	4.99005		691	1.64677	1.47761	3.63682	1.83085	2.9602	1.52736	2.9403	1.73134
692	0.761194	0.497512	4.02488	1.51244	2.46269	8.12935	2.00995	2.8607	1.41294		692	3.42289	3.75622	8.16915	5.00498		692	1.65174	1.47761	3.62687	1.82587	2.9403	1.52239	2.96517	1.72139
693	0.751244	0.492537	4.00995	1.52239	2.46269	8.1393	2.0199	2.87562	1.39801		693	3.41294	3.74627	8.16915	5.0199		693	1.65672	1.47264	3.62189	1.8209	2.9204	1.51741	2.99005	1.71144
694	0.741294	0.492537	3.99502	1.53234	2.46269	8.14428	2.02985	2.89055	1.38308		694	3.40299	3.73632	8.16915	5.03483		694	1.66169	1.46766	3.61692	1.81095	2.9005	1.51244	3.01493	1.70149
695	0.731343	0.492537	3.9801	1.54229	2.46269	8.14925	2.04478	2.90547	1.36816		695	3.39303	3.72637	8.16915	5.04478		695	1.66667	1.46269	3.61194	1.801	2.8806	1.50746	3.0398	1.69154
696	0.721393	0.492537	3.96517	1.55224	2.46269	8.15423	2.0597	2.9204	1.35323		696	3.38308	3.71642	8.16915	5.05473		696	1.66667	1.45771	3.60697	1.79104	2.8607	1.50249	3.06468	1.68159
697	0.711443	0.492537	3.95025	1.56219	2.46269	8.1592	2.07463	2.93532	1.33333		697	3.37313	3.70647	8.16915	5.06468		697	1.66667	1.45274	3.60199	1.78109	2.84577	1.49751	3.08955	1.67164
698	0.701493	0.492537	3.93532	1.57214	2.46269	8.16418	2.08955	2.95025	1.31343		698	3.36816	3.69652	8.16418	5.07463		698	1.66667	1.44776	3.59701	1.77114	2.83085	1.49254	3.11443	1.66169
699	0.691542	0.492537	3.9204	1.58209	2.46766	8.16915	2.10448	2.96517	1.29353		699	3.36318	3.68657	8.1592	5.08458		699	1.66667	1.44279	3.59204	1.76119	2.8209	1.48756	3.1393	1.65174
700	0.681592	0.492537	3.91045	1.59204	2.47264	8.17413	2.1194	2.9801	1.27861		700	3.35821	3.67662	8.15423	5.08955		700	1.66667	1.43781	3.59204	1.75124	2.81095	1.48259	3.16418	1.64179
701	0.671642	0.492537	3.9005	1.60199	2.47761	8.17413	2.13433	2.99005	1.26368		701	3.35821	3.66667	8.14925	5.09453		701	1.66667	1.43284	3.59204	1.74129	2.801	1.47761	3.18905	1.63184
702	0.661692	0.492537	3.89055	1.61194	2.48259	8.17413	2.14925	3	1.24876		702	3.36318	3.65672	8.1393	5.0995		702	1.66667	1.42786	3.59204	1.73134	2.79104	1.47264	3.21393	1.62189
703	0.651741	0.492537	3.8806	1.62189	2.48756	8.17413	2.16418	3.00995	1.23383		703	3.36816	3.64677	8.12935	5.10945		703	1.66667	1.42289	3.59204	1.72139	2.78109	1.46766	3.23881	1.61194
704	0.641791	0.492537	3.87065	1.63184	2.49254	8.1791	2.18408	3.0199	1.21891		704	3.37811	3.63184	8.11443	5.1194		704	1.66667	1.41791	3.58706	1.71144	2.77114	1.46766	3.26368	1.60199
705	0.631841	0.492537	3.8607	1.64179	2.49254	8.18408	2.20398	3.02985	1.20896		705	3.38806	3.61692	8.0995	5.12935		705	1.66667	1.41294	3.58209	1.70149	2.76617	1.46766	3.28856	1.59204
706	0.621891	0.492537	3.85075	1.65174	2.49254	8.18905	2.22388	3.0398	1.199		706	3.39801	3.60199	8.08458	5.1393		706	1.66667	1.40796	3.57711	1.69154	2.76119	1.46766	3.31343	1.58209
707	0.61194	0.492537	3.8408	1.66169	2.49254	8.19403	2.24378	3.04975	1.18905		707	3.40796	3.58706	8.06468	5.15423		707	1.66667	1.40299	3.57214	1.68159	2.75622	1.46766	3.33831	1.57214
708	0.60199	0.492537	3.83582	1.67164	2.49254	8.20398	2.26368	3.0597	1.1791		708	3.41791	3.57214	8.04478	5.16915		708	1.66667	1.39801	3.56716	1.67164	2.75124	1.46766	3.36318	1.56219
709	0.59204	0.492537	3.83085	1.68159	2.49254	8.21393	2.28358	3.07463	1.16915		709	3.42786	3.55721	8.02488	5.18408		709	1.66667	1.39303	3.56219	1.66169	2.74129	1.47264	3.38806	1.55224
710	0.58209	0.492537	3.82587	1.69154	2.49254	8.22388	2.30348	3.08955	1.1592		710	3.43781	3.54229	8.00498	5.199		710	1.66667	1.38806	3.55721	1.65174	2.73134	1.47761	3.41294	1.54229
711	0.572139	0.492537	3.8209	1.70149	2.49254	8.23383	2.32338	3.10945	1.14925		711	3.45274	3.53234	7.98507	5.21393		711	1.66667	1.38308	3.55224	1.64179	2.72139	1.48259	3.43781	1.53234
712	0.562189	0.492537	3.81592	1.71642	2.49254	8.24378	2.34328	3.12935	1.1393		712	3.46766	3.52239	7.96517	5.23383		712	1.66667	1.37811	3.54726	1.63184	2.71642	1.48756	3.46269	1.52239
713	0.552239	0.492537	3.81095	1.73134	2.49254	8.25373	2.36318	3.14925	1.12935		713	3.48259	3.51244	7.94527	5.25373		713	1.66667	1.37313	3.54229	1.62189	2.71144	1.49254	3.48756	1.51244
714	0.542289	0.497512	3.80597	1.74627	2.49751	8.26368	2.38308	3.16915	1.1194		714	3.49751	3.50249	7.92537	5.27363		714	1.66667	1.36816	3.53731	1.61194	2.70647	1.49751	3.51244	1.50249
715	0.532338	0.502488	3.801	1.76119	2.50249	8.27363	2.39801	3.18905	1.10945		715	3.51244	3.49254	7.9005	5.28856		715	1.66667	1.36318	3.53234	1.60199	2.70647	1.50249	3.53731	1.49254
716	0.522388	0.507463	3.79602	1.77612	2.50746	8.27861	2.41294	3.20896	1.0995		716	3.52239	3.48259	7.87562	5.30348		716	1.66667	1.35821	3.52736	1.59204	2.70647	1.50746	3.56219	1.48756
717	0.512438	0.512438	3.79104	1.79104	2.51244	8.28358	2.42786	3.22886	1.08955		717	3.53234	3.47264	7.8408	5.31841		717	1.66667	1.35323	3.52736	1.58209	2.70647	1.51244	3.58706	1.48259
718	0.502488	0.517413	3.78607	1.801	2.51741	8.28856	2.44279	3.24876	1.0796		718	3.54229	3.46269	7.81095	5.33333		718	1.66667	1.34826	3.52239	1.57214	2.70647	1.51741	3.61194	1.47761
719	0.492537	0.522388	3.78109	1.81095	2.52239	8.29353	2.45771	3.26866	1.06965		719	3.54726	3.45274	7.78109	5.34826		719	1.66667	1.34328	3.51741	1.56219	2.70647	1.52239	3.64179	1.47264
720	0.482587	0.527363	3.77612	1.8209	2.52736	8.30348	2.47264	3.28856	1.0597		720	3.55721	3.44279	7.75124	5.36318		720	1.66667	1.33831	3.51244	1.55224	2.70647	1.52736	3.67164	1.46766
721	0.472637	0.532338	3.76617	1.83085	2.53234	8.31343	2.48756	3.30846	1.04975		721	3.56716	3.43284	7.71642	5.37811		721	1.66667	1.33333	3.50746	1.54726	2.70647	1.53234	3.70149	1.46269
722	0.462687	0.537313	3.75622	1.8408	2.53731	8.32338	2.50249	3.32836	1.0398		722	3.57711	3.42289	7.68159	5.38806		722	1.66667	1.32836	3.50249	1.54229	2.70647	1.53731	3.72637	1.45771
723	0.452736	0.542289	3.74627	1.85075	2.54229	8.33333	2.51741	3.34826	1.02985		723	3.58706	3.41294	7.65174	5.39303		723	1.66667	1.32338	3.49254	1.53731	2.70647	1.54229	3.75124	1.45274
724	0.442786	0.547264	3.73632	1.8607	2.54726	8.34328	2.53234	3.36816	1.0199		724	3.59204	3.40299	7.62189	5.40299		724	1.66667	1.31841	3.48756	1.53234	2.70647	1.54726	3.77612	1.44776
725	0.432836	0.552239	3.72637	1.87065	2.55224	8.34826	2.54726	3.38806	1.00995		725	3.60199	3.39303	7.59204	5.41294		725	1.66169	1.31343	3.48259	1.52736	2.70647	1.55224	3.801	1.44279
726	0.422886	0.557214	3.71642	1.8806	2.55721	8.35323	2.56219	3.40796	1		726	3.61194	3.38308	7.56219	5.42289		726	1.65672	1.30846	3.47761	1.52736	2.70647	1.55721	3.82587	1.43781
727	0.412935	0.562189	3.70647	1.89552	2.55721	8.35323	2.57711	3.42786	0.99005		727	3.62189	3.37313	7.53234	5.42786		727	1.65174	1.30348	3.46766	1.52736	2.70647	1.56219	3.85075	1.43284
728	0.402985	0.567164	3.69652	1.91045	2.55721	8.35323	2.59204	3.44776	0.9801		728	3.63184	3.36816	7.50249	5.43284		728	1.64677	1.29851	3.45771	1.52736	2.70647	1.56716	3.87562	1.42786
729	0.393035	0.572139	3.68657	1.92537	2.55721	8.35323	2.60697	3.46766	0.970149		729	3.64179	3.36318	7.47264	5.43781		729	1.64179	1.29353	3.44776	1.52736	2.71144	1.57214	3.9005	1.42289
730	0.383085	0.577114	3.67662	1.9403	2.55721	8.35821	2.62189	3.48756	0.960199		730	3.65672	3.35821	7.44279	5.44279		730	1.63682	1.28856	3.43781	1.52736	2.71642	1.57711	3.9204	1.41791
731	0.373134	0.58209	3.66667	1.95522	2.55721	8.35821	2.63184	3.50746	0.955224		731	3.67164	3.35821	7.40796	5.44776		731	1.63184	1.28358	3.42786	1.52736	2.72139	1.58209	3.9403	1.41294
732	0.363184	0.587065	3.65672	1.97015	2.55721	8.35821	2.64179	3.52736	0.950249		732	3.68657	3.36318	7.37313	5.45274		732	1.62687	1.27861	3.41791	1.52736	2.72637	1.58706	3.9602	1.40796
733	0.353234	0.59204	3.64677	1.98507	2.55721	8.35821	2.64677	3.54726	0.945274		733	3.70647	3.36816	7.33831	5.45274		733	1.62189	1.27363	3.40796	1.52239	2.73134	1.59204	3.9801	1.40299
734	0.343284	0.597015	3.64179	2	2.55721	8.35323	2.65174	3.56716	0.940299		734	3.72637	3.37811	7.30348	5.45274		734	1.61692	1.26866	3.39801	1.51741	2.73632	1.59701	4	1.39801
735	0.333333	0.60199	3.63184	2.01493	2.55721	8.34826	2.65672	3.58706	0.935323		735	3.74627	3.38806	7.26866	5.45274		735	1.61692	1.25871	3.38806	1.51244	2.74129	1.60199	4.0199	1.39303
736	0.323383	0.606965	3.62189	2.02985	2.55721	8.34328	2.66169	3.60697	0.930348		736	3.76617	3.39801	7.23383	5.45274		736	1.61692	1.24876	3.37811	1.50746	2.74627	1.60697	4.0398	1.38308
737	0.313433	0.61194	3.60697	2.04478	2.55721	8.33831	2.66667	3.62687	0.925373		737	3.78607	3.40796	7.199	5.45274		737	1.61692	1.23881	3.36816	1.50249	2.75124	1.61194	4.0597	1.37313
738	0.303483	0.616915	3.59204	2.0597	2.55721	8.33333	2.67164	3.64677	0.920398		738	3.81095	3.41791	7.1592	5.44776		738	1.61692	1.22886	3.35821	1.49751	2.75622	1.61692	4.0796	1.36318
739	0.293532	0.616915	3.57711	2.07463	2.55721	8.32836	2.67662	3.66667	0.915423		739	3.83582	3.42786	7.1194	5.44279		739	1.61692	1.21891	3.34826	1.49254	2.76119	1.62189	4.0995	1.35323
740	0.283582	0.616915	3.55721	2.08955	2.55721	8.32338	2.68159	3.68657	0.910448		740	3.85572	3.43781	7.0796	5.43781		740	1.61692	1.20896	3.33831	1.48756	2.76617	1.62687	4.1194	1.34328
741	0.273632	0.616915	3.53731	2.10448	2.55721	8.32338	2.68657	3.70647	0.905473		741	3.87562	3.45274	7.0398	5.43284		741	1.61692	1.199	3.32836	1.47761	2.77114	1.63184	4.1393	1.33333
742	0.263682	0.616915	3.51741	2.1194	2.56219	8.32836	2.69154	3.72637	0.900498		742	3.89552	3.46766	7	5.42786		742	1.61692	1.18905	3.31841	1.46766	2.77612	1.63682	4.1592	1.32338
743	0.253731	0.616915	3.49751	2.13433	2.56716	8.33333	2.70149	3.74627	0.895522		743	3.91045	3.48259	6.9602	5.42289		743	1.61692	1.1791	3.30846	1.45771	2.78109	1.64179	4.1791	1.31343
744	0.243781	0.616915	3.47264	2.14925	2.57711	8.33831	2.71144	3.77114	0.890547		744	3.92537	3.49751	6.9204	5.41791		744	1.61692	1.16915	3.29851	1.44776	2.78607	1.64677	4.199	1.30348
745	0.233831	0.616915	3.44776	2.16418	2.58706	8.34328	2.72139	3.79602	0.885572		745	3.9403	3.51244	6.88557	5.40796		745	1.61692	1.1592	3.28856	1.43781	2.79104	1.65672	4.21891	1.29353
746	0.223881	0.616915	3.42289	2.17413	2.59701	8.34328	2.73134	3.8209	0.880597		746	3.95522	3.52239	6.85075	5.39801		746	1.61194	1.14925	3.27861	1.42786	2.79602	1.66667	4.23383	1.28358
747	0.21393	0.616915	3.39801	2.18408	2.60697	8.34328	2.74129	3.8408	0.875622		747	3.97015	3.53234	6.81592	5.39303		747	1.60697	1.1393	3.26866	1.41791	2.801	1.67662	4.24876	1.27363
748	0.20398	0.616915	3.37313	2.19403	2.61692	8.34328	2.75124	3.8607	0.870647		748	3.98507	3.54229	6.77612	5.38806		748	1.60199	1.12935	3.25871	1.40796	2.80597	1.68657	4.26368	1.26368
749	0.19403	0.616915	3.34826	2.20398	2.62687	8.33831	2.76119	3.8806	0.865672		749	4	3.54726	6.73632	5.38308		749	1.59701	1.1194	3.24876	1.39801	2.81095	1.69652	4.27363	1.25373
750	0.189055	0.616915	3.32338	2.21393	2.63682	8.33333	2.77114	3.9005	0.860697		750	4.01493	3.55721	6.69652	5.37811		750	1.59204	1.10945	3.23881	1.38806	2.81592	1.70647	4.28358	1.24378
751	0.18408	0.616915	3.29851	2.22388	2.64677	8.32836	2.78109	3.9204	0.855721		751	4.02985	3.56716	6.65672	5.37313		751	1.59204	1.0995	3.22886	1.38308	2.8209	1.71642	4.29353	1.23383
752	0.179104	0.616915	3.27363	2.23383	2.65174	8.31841	2.78607	3.9403	0.850746		752	4.04478	3.57711	6.61692	5.36816		752	1.59701	1.08955	3.21891	1.37811	2.82587	1.72637	4.30348	1.22388
753	0.174129	0.616915	3.24876	2.24378	2.65672	8.30846	2.79104	3.9602	0.845771		753	4.0597	3.58706	6.57711	5.36816		753	1.60199	1.0796	3.20896	1.37313	2.83085	1.73632	4.31343	1.21393
754	0.169154	0.616915	3.22388	2.25373	2.66169	8.29851	2.801	3.9801	0.840796		754	4.06965	3.59204	6.53234	5.36816		754	1.60697	1.06965	3.20896	1.36816	2.83582	1.74627	4.32338	1.20398
755	0.164179	0.616915	3.199	2.26368	2.66667	8.28856	2.81095	3.99502	0.835821		755	4.0796	3.60199	6.48756	5.36816		755	1.61194	1.0597	3.20896	1.36318	2.84577	1.75622	4.33333	1.19403
756	0.159204	0.621891	3.17413	2.27363	2.67164	8.27861	2.82587	4.00995	0.830846		756	4.08955	3.61194	6.44279	5.36816		756	1.61692	1.04975	3.20896	1.35821	2.85572	1.76617	4.34328	1.18408
757	0.154229	0.626866	3.14925	2.28358	2.68159	8.27363	2.8408	4.02488	0.825871		757	4.0995	3.62189	6.39801	5.36816		757	1.62189	1.0398	3.20896	1.35323	2.86567	1.77612	4.35323
758	0.149254	0.631841	3.12438	2.29353	2.69154	8.26866	2.85572	4.0398	0.820896		758	4.10945	3.63184	6.35323	5.36816		758	1.63184	1.02985	3.20896	1.34826	2.87562	1.78607	4.36318
759	0.144279	0.636816	3.0995	2.30348	2.70149	8.26368	2.87065	4.05473	0.81592		759	4.12438	3.64179	6.30846	5.36816		759	1.64179	1.0199	3.20896	1.34328	2.89552	1.79602	4.37313
760	0.139303	0.641791	3.07463	2.31343	2.71144	8.26368	2.88557	4.06965	0.810945		760	4.1393	3.65672	6.26368	5.36816		760	1.65174	1.00995	3.20896	1.33831	2.91542	1.80597	4.37811
761	0.134328	0.646766	3.04975	2.32338	2.72139	8.26368	2.90547	4.08458	0.80597		761	4.15423	3.67164	6.21891	5.36816		761	1.66169	1	3.20896	1.33333	2.93532	1.81592	4.38308
762	0.129353	0.651741	3.02488	2.33333	2.73134	8.26368	2.92537	4.0995	0.800995		762	4.16915	3.68657	6.17413	5.37313		762	1.67164	0.99005	3.20896	1.32836	2.95522	1.82587	4.38806
763	0.124378	0.656716	3	2.34328	2.74129	8.26368	2.94527	4.11443	0.79602		763	4.18408	3.70647	6.13433	5.37811		763	1.68159	0.9801	3.20896	1.32338	2.97512	1.83582	4.39303
764	0.119403	0.661692	2.97512	2.35323	2.75124	8.26368	2.96517	4.12935	0.791045		764	4.199	3.72637	6.09453	5.38308		764	1.69154	0.970149	3.20896	1.31841	2.99502	1.84577	4.39801
765	0.114428	0.666667	2.95025	2.36318	2.76119	8.26368	2.98507	4.14428	0.78607		765	4.21393	3.74627	6.05473	5.38806		765	1.70149	0.960199	3.20896	1.31343	3.01493	1.85572	4.40299
766	0.114428	0.671642	2.92537	2.37313	2.77114	8.26368	3.00498	4.1592	0.781095		766	4.22886	3.76617	6.01493	5.39303		766	1.71144	0.950249	3.20896	1.30846	3.03483	1.86567	4.40796
767	0.114428	0.676617	2.9005	2.38308	2.78109	8.26368	3.02488	4.17413	0.776119		767	4.24378	3.78607	5.97512	5.39801		767	1.72139	0.940299	3.20896	1.30348	3.05473	1.87562	4.41294
768	0.114428	0.681592	2.87562	2.39303	2.79104	8.26368	3.04478	4.18905	0.771144		768	4.25871	3.81095	5.93532	5.40299		768	1.73134	0.930348	3.20896	1.29851	3.06965	1.88557	4.41791
769	0.114428	0.686567	2.85075	2.40299	2.801	8.26866	3.06468	4.20398	0.766169		769	4.27363	3.83582	5.89552	5.40796		769	1.74129	0.920398	3.20896	1.29353	3.08458	1.89552	4.41791
770	0.114428	0.691542	2.82587	2.40796	2.81095	8.27363	3.08458	4.21891	0.761194		770	4.28856	3.85572	5.85572	5.41294		770	1.75124	0.910448	3.20896	1.28856	3.0995	1.90547	4.41791
771	0.114428	0.696517	2.80597	2.41294	2.8209	8.27861	3.10448	4.23383	0.756219		771	4.30348	3.87562	5.81592	5.41791		771	1.76119	0.900498	3.21393	1.28358	3.11443	1.9204	4.41791
772	0.114428	0.706468	2.78607	2.41791	2.83085	8.28358	3.1194	4.24876	0.751244		772	4.31841	3.89552	5.77612	5.42289		772	1.77114	0.890547	3.21393	1.27861	3.12935	1.93532	4.41791
773	0.119403	0.716418	2.76617	2.42289	2.8408	8.28856	3.13433	4.26368	0.746269		773	4.33333	3.91045	5.73134	5.42786		773	1.78109	0.880597	3.21393	1.27363	3.14428	1.95025	4.41791
774	0.124378	0.726368	2.74627	2.42786	2.85075	8.29353	3.14925	4.27363	0.741294		774	4.34826	3.92537	5.68657	5.43284		774	1.79104	0.870647	3.21393	1.26866	3.1592	1.96517	4.41791
775	0.129353	0.736318	2.72637	2.43284	2.8607	8.29851	3.16418	4.28358	0.736318		775	4.36816	3.9403	5.64179	5.44279		775	1.801	0.860697	3.21393	1.26368	3.17413	1.9801	4.41791
776	0.134328	0.746269	2.70647	2.43781	2.87065	8.29851	3.1791	4.29353	0.731343		776	4.38308	3.95522	5.59701	5.44279		776	1.81095	0.850746	3.21393	1.25871	3.18905	1.99502	4.41791
777	0.139303	0.756219	2.68657	2.44279	2.8806	8.29851	3.18905	4.30348	0.726368		777	4.39801	3.97015	5.55224	5.44279		777	1.8209	0.840796	3.21393	1.25373	3.20398	2.00995	4.41791
778	0.144279	0.766169	2.66667	2.44776	2.89055	8.29851	3.199	4.31343	0.721393		778	4.41294	3.98507	5.50746	5.44279		778	1.83085	0.830846	3.21393	1.24876	3.21891	2.02488	4.41294
779	0.149254	0.776119	2.64677	2.45274	2.9005	8.29851	3.20896	4.32338	0.716418		779	4.42786	4	5.46269	5.44776		779	1.8408	0.81592	3.21393	1.24378	3.23383	2.0398	4.40796
780	0.154229	0.78607	2.62687	2.45771	2.91045	8.30348	3.21891	4.33333	0.711443		780	4.44279	4.01493	5.41791	5.45274		780	1.85075	0.800995	3.21393	1.23881	3.24378	2.05473	4.40299
781	0.159204	0.79602	2.60697	2.46269	2.9204	8.30846	3.22886	4.34328	0.706468		781	4.45771	4.02985	5.37313	5.45771		781	1.8607	0.78607	3.21393	1.23383	3.25373	2.06965	4.39801
782	0.164179	0.80597	2.58706	2.46766	2.93035	8.31343	3.23881	4.35323	0.701493		782	4.47761	4.04478	5.32836	5.46269		782	1.87065	0.771144	3.21393	1.22886	3.26368	2.08458	4.39303
783	0.169154	0.81592	2.56716	2.47264	2.9403	8.31343	3.24876	4.36318	0.696517		783	4.49751	4.0597	5.28358	5.46766		783	1.8806	0.756219	3.21393	1.22388	3.27363	2.0995	4.38308
784	0.174129	0.825871	2.54726	2.47761	2.95025	8.31343	3.25871	4.37313	0.691542		784	4.51741	4.06965	5.23881	5.47264		784	1.89055	0.741294	3.21393	1.21891	3.27861	2.11443	4.37313
785	0.179104	0.835821	2.53234	2.48259	2.9602	8.31343	3.26866	4.37811	0.686567		785	4.53731	4.0796	5.19403	5.47264		785	1.9005	0.726368	3.21393	1.21393	3.28358	2.12935	4.36318
786	0.18408	0.845771	2.51741	2.48756	2.97015	8.31343	3.27861	4.38308	0.686567		786	4.55721	4.08955	5.14925	5.47264		786	1.91045	0.711443	3.21393	1.20896	3.28856	2.14428	4.35323
787	0.189055	0.855721	2.50249	2.49254	2.9801	8.31343	3.28856	4.38806	0.686567		787	4.57711	4.0995	5.10448	5.47264		787	1.9204	0.696517	3.21393	1.20398	3.29353	2.16418	4.34328
788	0.19403	0.865672	2.49254	2.49254	2.99005	8.31343	3.29851	4.39303	0.686567		788	4.59701	4.10945	5.0597	5.47264		788	1.93035	0.681592	3.21393	1.199	3.29851	2.18408	4.33333
789	0.199005	0.875622	2.48259	2.49254	3	8.31343	3.30846	4.39801	0.686567		789	4.61692	4.1194	5.0199	5.47264		789	1.94527	0.666667	3.21393	1.19403	3.30348	2.20398	4.32338
790	0.20398	0.885572	2.47264	2.49254	3.00995	8.31343	3.31841	4.40299	0.686567		790	4.63682	4.12935	4.9801	5.47264		790	1.9602	0.651741	3.21393	1.18905	3.30846	2.22388	4.31343
791	0.208955	0.895522	2.46269	2.48756	3.0199	8.30846	3.32836	4.40796	0.686567		791	4.66169	4.1393	4.9403	5.47264		791	1.97512	0.636816	3.21393	1.18408	3.31343	2.24378	4.30348
792	0.21393	0.905473	2.45274	2.48259	3.02985	8.30348	3.33831	4.41294	0.686567		792	4.68657	4.14925	4.90547	5.47264		792	1.99005	0.626866	3.20896	1.1791	3.31841	2.26368	4.29353
793	0.218905	0.915423	2.44279	2.47761	3.0398	8.30348	3.34826	4.41791	0.686567		793	4.71144	4.1592	4.87065	5.47761		793	2.00498	0.616915	3.20398	1.17413	3.32338	2.28358	4.28358
794	0.223881	0.925373	2.43284	2.47264	3.04975	8.30348	3.35323	4.41791	0.686567		794	4.74129	4.16915	4.83582	5.48756		794	2.0199	0.606965	3.199	1.16915	3.32836	2.30348	4.27363
795	0.228856	0.935323	2.42289	2.46766	3.0597	8.30348	3.35821	4.41791	0.686567		795	4.77114	4.1791	4.801	5.49751		795	2.03483	0.597015	3.19403	1.16418	3.33333	2.32836	4.26368
796	0.233831	0.945274	2.41294	2.46269	3.06965	8.30846	3.36318	4.41791	0.691542		796	4.801	4.18905	4.76617	5.50746		796	2.04975	0.587065	3.18905	1.15423	3.33831	2.35323	4.25373
797	0.238806	0.955224	2.40299	2.45771	3.0796	8.30846	3.36816	4.41791	0.696517		797	4.83085	4.199	4.73134	5.51741		797	2.06468	0.577114	3.18408	1.14428	3.34328	2.37811	4.24378
798	0.243781	0.965174	2.39303	2.45274	3.08458	8.30846	3.37313	4.41791	0.701493		798	4.8607	4.20896	4.69652	5.52736		798	2.07463	0.567164	3.1791	1.13433	3.34328	2.40299	4.23383
799	0.248756	0.975124	2.38308	2.44776	3.08955	8.30846	3.37811	4.41791	0.706468		799	4.89055	4.21891	4.66169	5.54229		799	2.08458	0.557214	3.17413	1.12438	3.34328	2.42786	4.22388
800	0.253731	0.985075	2.37313	2.44776	3.09453	8.31343	3.38308	4.41791	0.711443		800	4.91542	4.22886	4.62189	5.55721		800	2.09453	0.547264	3.16915	1.11443	3.34328	2.45274	4.21393
801	0.258706	0.995025	2.36318	2.44776	3.0995	8.31841	3.38806	4.41791	0.716418		801	4.9403	4.23881	4.58706	5.57214		801	2.10448	0.537313	3.16418	1.10448	3.34328	2.47761	4.20398
802	0.263682	1.00498	2.35323	2.44776	3.10448	8.32338	3.39303	4.41791	0.721393		802	4.96517	4.24876	4.55224	5.58209		802	2.11443	0.527363	3.1592	1.09453	3.34328	2.50249	4.19403
803	0.268657	1.01493	2.34328	2.44776	3.10945	8.32338	3.39801	4.41294	0.726368		803	4.99502	4.25871	4.51741	5.59204		803	2.12438	0.517413	3.15423	1.08458	3.34328	2.52239	4.18408
804	0.273632	1.02488	2.33831	2.44776	3.11443	8.32338	3.40299	4.40796	0.731343		804	5.02488	4.26866	4.48259	5.60199		804	2.13433	0.507463	3.14925	1.07463	3.33831	2.54229	4.17413
805	0.278607	1.03483	2.33333	2.44776	3.1194	8.32338	3.40796	4.40299	0.736318		805	5.05473	4.28358	4.44776	5.61194		805	2.14428	0.497512	3.14428	1.06468	3.33333	2.56219	4.16418
806	0.283582	1.04478	2.32836	2.44776	3.12438	8.32338	3.41294	4.39801	0.741294		806	5.08458	4.29353	4.40796	5.62189		806	2.15423	0.487562	3.13433	1.05473	3.32836	2.58209	4.15423
807	0.288557	1.05473	2.32338	2.44776	3.12438	8.31841	3.41791	4.39303	0.746269		807	5.11443	4.30348	4.36816	5.63184		807	2.16418	0.477612	3.12438	1.04478	3.32338	2.60199	4.14428
808	0.293532	1.06468	2.31841	2.44776	3.12438	8.31343	3.42289	4.38308	0.751244		808	5.14428	4.31343	4.32836	5.64179		808	2.17413	0.467662	3.11443	1.03483	3.32338	2.61692	4.13433
809	0.298507	1.07463	2.31343	2.44776	3.12438	8.30846	3.43284	4.37313	0.756219		809	5.17413	4.32338	4.28358	5.65174		809	2.18408	0.457711	3.10448	1.02488	3.32338	2.63184	4.12438
810	0.303483	1.08458	2.30846	2.44776	3.12438	8.30348	3.44279	4.36318	0.761194		810	5.199	4.33333	4.23881	5.66667		810	2.19403	0.447761	3.09453	1.01493	3.32338	2.64179	4.11443
811	0.308458	1.09453	2.30348	2.44279	3.12438	8.29851	3.45274	4.35323	0.766169		811	5.22388	4.34328	4.19403	5.67662		811	2.20398	0.437811	3.08458	1.00498	3.32338	2.65174	4.10448
812	0.313433	1.10448	2.29851	2.43781	3.12438	8.29851	3.46269	4.34328	0.771144		812	5.24876	4.35821	4.14925	5.69154		812	2.21393	0.427861	3.07463	0.995025	3.32338	2.66169	4.09453
813	0.318408	1.10945	2.29353	2.43284	3.1194	8.29851	3.47264	4.33333	0.776119		813	5.27363	4.37313	4.10448	5.70647		813	2.22388	0.41791	3.06468	0.985075	3.32338	2.67164	4.08458
814	0.323383	1.11443	2.28856	2.42786	3.11443	8.29851	3.48756	4.32338	0.781095		814	5.29851	4.38806	4.06468	5.72139		814	2.23383	0.40796	3.05473	0.975124	3.31841	2.68159	4.07463
815	0.328358	1.1194	2.28358	2.42289	3.10945	8.29851	3.50249	4.31343	0.78607		815	5.32836	4.40299	4.02488	5.73632		815	2.24378	0.39801	3.04478	0.965174	3.31343	2.69154	4.06468
816	0.333333	1.12935	2.27861	2.41791	3.10448	8.29851	3.51741	4.30348	0.791045		816	5.35821	4.41791	3.99005	5.75124		816	2.25373	0.38806	3.02985	0.955224	3.30846	2.70149	4.05473
817	0.338308	1.1393	2.27363	2.41791	3.0995	8.29851	3.53234	4.29353	0.79602		817	5.38806	4.43284	3.95025	5.76119		817	2.26368	0.378109	3.0199	0.945274	3.30348	2.71144	4.04478
818	0.343284	1.14925	2.26866	2.41791	3.09453	8.29353	3.54726	4.28358	0.800995		818	5.41791	4.44776	3.91045	5.77114		818	2.27363	0.368159	3.00995	0.935323	3.29851	2.72139	4.03483
819	0.348259	1.1592	2.26368	2.41791	3.08955	8.28358	3.56219	4.27363	0.80597		819	5.45274	4.46269	3.86567	5.78109		819	2.28358	0.358209	3	0.925373	3.29353	2.73134	4.02488
820	0.353234	1.16915	2.25871	2.41791	3.08458	8.27363	3.57711	4.26368	0.810945		820	5.48756	4.47761	3.82587	5.79104		820	2.29353	0.348259	2.99005	0.915423	3.28856	2.74129	4.01493
821	0.358209	1.1791	2.25373	2.41791	3.0796	8.26368	3.59204	4.25373	0.81592		821	5.51741	4.49751	3.78607	5.801		821	2.30846	0.343284	2.9801	0.905473	3.28358	2.75124	4.00498
822	0.363184	1.18905	2.24876	2.41791	3.07463	8.25373	3.60697	4.24378	0.820896		822	5.54726	4.51741	3.74129	5.81592		822	2.32338	0.338308	2.97512	0.895522	3.27861	2.76119	3.99502
823	0.368159	1.199	2.23881	2.41791	3.06965	8.24378	3.62189	4.23383	0.825871		823	5.57711	4.53731	3.69652	5.82587		823	2.33831	0.333333	2.96517	0.885572	3.27363	2.77114	3.98507
824	0.373134	1.20896	2.22886	2.41791	3.06468	8.23383	3.63682	4.22388	0.830846		824	5.60199	4.55721	3.65174	5.83582		824	2.35323	0.328358	2.95522	0.875622	3.26866	2.78109	3.97015
825	0.378109	1.21891	2.21891	2.41791	3.0597	8.22388	3.65174	4.21393	0.835821		825	5.62687	4.57711	3.60697	5.84577		825	2.36816	0.323383	2.94527	0.865672	3.26368	2.79104	3.95522
826	0.383085	1.22886	2.20896	2.41791	3.05473	8.21393	3.66667	4.20398	0.840796		826	5.64677	4.59701	3.56219	5.8607		826	2.38308	0.318408	2.9403	0.855721	3.25871	2.801	3.9403
827	0.38806	1.23881	2.199	2.41791	3.04975	8.199	3.68159	4.19403	0.845771		827	5.66667	4.61692	3.51741	5.87562		827	2.39303	0.313433	2.93532	0.845771	3.25373	2.81095	3.92537
828	0.393035	1.24876	2.18905	2.41791	3.04478	8.18408	3.69652	4.18408	0.850746		828	5.68657	4.63682	3.47264	5.89055		828	2.40299	0.308458	2.93035	0.835821	3.24876	2.8209	3.91045
829	0.39801	1.25871	2.1791	2.41791	3.03483	8.16418	3.71144	4.17413	0.855721		829	5.70149	4.65672	3.42786	5.90547		829	2.41294	0.303483	2.92537	0.825871	3.24378	2.83085	3.9005
830	0.402985	1.26866	2.16915	2.41791	3.02488	8.14428	3.72637	4.16418	0.860697		830	5.71642	4.67164	3.38806	5.9204		830	2.42289	0.298507	2.9204	0.81592	3.23881	2.8408	3.89055
831	0.412935	1.27861	2.1592	2.41791	3.01493	8.12438	3.74129	4.15423	0.865672		831	5.73134	4.68657	3.34826	5.93532		831	2.43284	0.293532	2.91542	0.80597	3.23383	2.85075	3.8806
832	0.422886	1.28856	2.14925	2.41791	3.00498	8.10448	3.76119	4.14428	0.870647		832	5.74129	4.70149	3.30846	5.95522		832	2.44279	0.288557	2.91045	0.800995	3.22886	2.8607	3.87065
833	0.432836	1.29851	2.13433	2.41791	2.99502	8.0796	3.77612	4.13433	0.875622		833	5.75124	4.72139	3.26866	5.97512		833	2.45274	0.283582	2.90547	0.79602	3.22388	2.87065	3.8607
834	0.442786	1.30846	2.12438	2.41791	2.98507	8.05473	3.79104	4.12438	0.880597		834	5.76119	4.74129	3.22886	5.99502		834	2.45771	0.283582	2.9005	0.791045	3.21891	2.8806	3.85075
835	0.452736	1.31841	2.11443	2.41791	2.97512	8.02985	3.80597	4.11443	0.885572		835	5.77114	4.76119	3.18905	6.01493		835	2.46269	0.283582	2.89552	0.78607	3.21393	2.89055	3.8408
836	0.462687	1.32836	2.10448	2.41791	2.96517	8	3.8209	4.10448	0.890547		836	5.78109	4.78109	3.14925	6.03483		836	2.46766	0.288557	2.89055	0.781095	3.20896	2.9005	3.83085
837	0.472637	1.33831	2.09453	2.41791	2.95522	7.97015	3.83582	4.09453	0.895522		837	5.78607	4.801	3.11443	6.0597		837	2.47264	0.293532	2.88557	0.776119	3.20398	2.91045	3.8209
838	0.482587	1.35323	2.08458	2.41791	2.94527	7.9403	3.85075	4.08458	0.900498		838	5.79104	4.8209	3.0796	6.08458		838	2.47761	0.298507	2.8806	0.771144	3.20398	2.9204	3.81095
839	0.492537	1.36816	2.07463	2.41791	2.93532	7.91045	3.86567	4.07463	0.905473		839	5.801	4.8408	3.04478	6.10945		839	2.48259	0.303483	2.87562	0.766169	3.20398	2.93035	3.801
840	0.502488	1.38308	2.06468	2.41791	2.92537	7.87562	3.8806	4.06468	0.910448		840	5.81095	4.85572	3.01493	6.13433		840	2.48756	0.308458	2.87065	0.761194	3.20398	2.9403	3.79104
841	0.512438	1.39801	2.05473	2.41791	2.91542	7.8408	3.89552	4.05473	0.915423		841	5.8209	4.87065	2.98507	6.1592		841	2.49254	0.313433	2.86567	0.756219	3.20398	2.95025	3.78109
842	0.522388	1.41294	2.04478	2.41791	2.90547	7.81095	3.90547	4.04478			842	5.83582	4.88557	2.95522	6.18408		842	2.49751	0.318408	2.8607	0.751244	3.20398	2.9602	3.77114
843	0.532338	1.42786	2.0398	2.41791	2.89055	7.78607	3.91542	4.02985			843	5.85572	4.9005	2.92537	6.20896		843	2.50249	0.323383	2.85572	0.741294	3.20398	2.97015	3.76119
844	0.542289	1.44279	2.03483	2.41791	2.87562	7.76119	3.92537	4.01493			844	5.87562	4.91542	2.89552	6.23881		844	2.50746	0.328358	2.85075	0.731343	3.20398	2.97512	3.75124
845	0.552239	1.45771	2.02985	2.41791	2.8607	7.74129	3.93532	4			845	5.89552	4.93532	2.86567	6.26866		845	2.51244	0.333333	2.8408	0.721393	3.20398	2.9801	3.74129
846	0.562189	1.47264	2.02488	2.41791	2.84577	7.72139	3.94527	3.98507			846	5.91542	4.95522	2.83582	6.29353		846	2.51741	0.338308	2.83085	0.711443	3.20398	2.98507	3.73134
847	0.572139	1.48756	2.0199	2.42289	2.83085	7.70149	3.95522	3.97015			847	5.93532	4.97512	2.80597	6.31343		847	2.52239	0.343284	2.8209	0.701493	3.20398	2.99005	3.72139
848	0.58209	1.50249	2.01493	2.42289	2.81592	7.68657	3.96517	3.95522			848	5.95522	4.99502	2.77612	6.33333		848	2.52239	0.348259	2.81095	0.691542	3.20398	2.99502	3.70647
849	0.587065	1.51741	2.00995	2.42289	2.801	7.67164	3.97512	3.93532			849	5.97512	5.0199	2.74627	6.35323		849	2.52239	0.353234	2.801	0.681592	3.20398	3	3.69154
850	0.59204	1.53234	2.00498	2.42289	2.78607	7.65672	3.98507	3.91542			850	5.99502	5.04478	2.71144	6.37313		850	2.52239	0.358209	2.79104	0.671642	3.20398	3.00498	3.68159
851	0.597015	1.54726	2	2.42289	2.77114	7.64179	4	3.89552			851	6.01493	5.06468	2.67662	6.39303		851	2.51741	0.363184	2.78109	0.661692	3.20398	3.00995	3.66667
852	0.60199	1.56219	1.99502	2.42289	2.75622	7.62687	4.01493	3.87562			852	6.03483	5.08458	2.64179	6.40796		852	2.51244	0.368159	2.77114	0.651741	3.20398	3.01493	3.65174
853	0.606965	1.57711	1.99005	2.42289	2.74129	7.61194	4.02488	3.85572			853	6.0597	5.10448	2.61194	6.42289		853	2.50746	0.373134	2.75622	0.641791	3.20398	3.0199	3.63682
854	0.61194	1.59204	1.98507	2.42289	2.72139	7.59701	4.03483	3.8408			854	6.08458	5.1194	2.58209	6.43781		854	2.50249	0.378109	2.74129	0.631841	3.199	3.02488	3.62189
855	0.616915	1.60199	1.9801	2.42289	2.70647	7.58209	4.0398	3.82587			855	6.10945	5.13433	2.55224	6.45274		855	2.49751	0.383085	2.72637	0.621891	3.19403	3.02985	3.60697
856	0.621891	1.61194	1.97512	2.42289	2.69154	7.56716	4.04478	3.81095			856	6.13433	5.14428	2.52239	6.46766		856	2.49254	0.38806	2.71144	0.61194	3.18905	3.03483	3.59204
857	0.626866	1.62189	1.97015	2.42289	2.67662	7.55721	4.04975	3.79602			857	6.1592	5.15423	2.49254	6.48259		857	2.48756	0.393035	2.69652	0.60199	3.18408	3.0398	3.57711
858	0.631841	1.63184	1.96517	2.42289	2.66169	7.54726	4.05473	3.78109			858	6.1791	5.16418	2.46269	6.49751		858	2.48259	0.39801	2.68159	0.59204	3.17413	3.04478	3.56219
859	0.636816	1.64179	1.9602	2.42289	2.64677	7.53234	4.0597	3.76617			859	6.199	5.16915	2.43284	6.51244		859	2.47761	0.402985	2.66667	0.58209	3.16418	3.04975	3.54726
860	0.641791	1.65174	1.95522	2.42289	2.63184	7.51741	4.0597	3.75124			860	6.21891	5.17413	2.40299	6.52736		860	2.47264	0.40796	2.65174	0.572139	3.15423	3.05473	3.53234
861	0.646766	1.66169	1.95025	2.42289	2.61692	7.50249	4.0597	3.73632			861	6.23881	5.1791	2.37313	6.53731		861	2.46766	0.412935	2.63682	0.562189	3.14428	3.0597	3.51741
862	0.651741	1.67164	1.9403	2.42289	2.60199	7.48756	4.0597	3.72139			862	6.25871	5.1791	2.34328	6.54726		862	2.46269	0.41791	2.62189	0.552239	3.13433	3.06468	3.49751
863	0.656716	1.68159	1.93035	2.42289	2.58706	7.47264	4.0597	3.70647			863	6.27861	5.1791	2.31343	6.55721		863	2.45771	0.422886	2.60697	0.542289	3.12438	3.06965	3.47761
864	0.661692	1.69154	1.9204	2.42289	2.57214	7.45771	4.0597	3.69154			864	6.29851	5.1791	2.28358	6.56716		864	2.45274	0.427861	2.59204	0.532338	3.11443	3.06965	3.45771
865	0.666667	1.70149	1.91045	2.42289	2.55721	7.44279	4.0597	3.67662			865	6.31841	5.1791	2.25373	6.57711		865	2.44776	0.432836	2.57711	0.522388	3.10448	3.06965	3.43781
866	0.676617	1.71144	1.9005	2.42289	2.54229	7.42786	4.0597	3.66169			866	6.33831	5.1791	2.22388	6.58706		866	2.44279	0.437811	2.56219	0.512438	3.09453	3.06965	3.41791
867	0.686567	1.72139	1.89055	2.42289	2.52736	7.41294	4.0597	3.64677			867	6.36318	5.17413	2.19403	6.59701		867	2.43781	0.442786	2.54726	0.502488	3.08458	3.06965	3.39801
868	0.696517	1.73134	1.8806	2.42289	2.51244	7.39801	4.0597	3.63184			868	6.38806	5.16915	2.16418	6.60697		868	2.43284	0.447761	2.53234	0.492537	3.07463	3.06965	3.38308
869	0.706468	1.74129	1.87065	2.42289	2.49751	7.38308	4.0597	3.61692			869	6.41294	5.16915	2.13433	6.61692		869	2.42786	0.452736	2.51741	0.482587	3.06468	3.06965	3.36816
870	0.716418	1.75124	1.8607	2.42289	2.48259	7.36816	4.0597	3.60199			870	6.43781	5.16915	2.10448	6.62687		870	2.42289	0.457711	2.50249	0.472637	3.04975	3.06965	3.35323
871	0.726368	1.75622	1.85075	2.42289	2.46766	7.35821	4.0597	3.58706			871	6.46269	5.16915	2.07463	6.63682		871	2.41791	0.462687	2.49254	0.462687	3.03483	3.06965	3.33831
872	0.736318	1.76617	1.8408	2.41791	2.45274	7.34826	4.0597	3.57214			872	6.48756	5.17413	2.04975	6.64677		872	2.41294	0.467662	2.48259	0.452736	3.0199	3.06965	3.32338
873	0.746269	1.77612	1.83085	2.41294	2.43781	7.33831	4.0597	3.55224			873	6.51741	5.18408	2.02488	6.65672		873	2.40796	0.477612	2.47264	0.442786	3.00498	3.06965	3.30846
874	0.756219	1.78607	1.8209	2.40796	2.42289	7.32836	4.05473	3.53234			874	6.54229	5.19403	2	6.66667		874	2.40299	0.487562	2.46269	0.432836	2.99005	3.06965	3.29353
875	0.766169	1.79602	1.81095	2.40299	2.40796	7.31841	4.04975	3.51244			875	6.57214	5.20398	1.97512	6.68159		875	2.39801	0.497512	2.45274	0.422886	2.97512	3.06965	3.27861
876	0.776119	1.80597	1.801	2.39801	2.39303	7.30846	4.04478	3.48756			876	6.60199	5.21393	1.95025	6.69652		876	2.39303	0.507463	2.44279	0.412935	2.9602	3.06965	3.26368
877	0.78607	1.81592	1.79104	2.39303	2.37811	7.29851	4.0398	3.46269			877	6.63184	5.22388	1.92537	6.71144		877	2.38806	0.517413	2.43284	0.402985	2.94527	3.06965	3.25373
878	0.79602	1.82587	1.78109	2.38806	2.36318	7.28358	4.03483	3.43781			878	6.66169	5.23383	1.9005	6.71642		878	2.38308	0.532338	2.42289	0.393035	2.93035	3.06965	3.24378
879	0.80597	1.83582	1.77114	2.38308	2.34826	7.26866	4.02488	3.41294			879	6.69154	5.24378	1.87562	6.72139		879	2.37811	0.547264	2.41294	0.383085	2.9204	3.06965	3.23383
880	0.81592	1.84577	1.76119	2.37811	2.33333	7.25373	4.01493	3.38806			880	6.72139	5.25373	1.85075	6.72637		880	2.37313	0.562189	2.40299	0.373134	2.91045	3.06965	3.22388
881	0.825871	1.85572	1.75124	2.37313	2.31841	7.23881	4.00498	3.36318			881	6.74627	5.26368	1.82587	6.73134		881	2.36816	0.577114	2.39303	0.363184	2.9005	3.06965	3.21393
882	0.835821	1.86567	1.74129	2.36816	2.30348	7.22388	3.99502	3.33831			882	6.77114	5.27363	1.801	6.73632		882	2.36318	0.59204	2.38308	0.353234	2.89055	3.06965	3.20398
883	0.845771	1.87562	1.73134	2.36318	2.29353	7.21393	3.98507	3.31343			883	6.79602	5.28856	1.77612	6.74129		883	2.35821	0.606965	2.37313	0.343284	2.88557	3.06965	3.19403
884	0.855721	1.88557	1.72139	2.36318	2.28358	7.20398	3.97512	3.28856			884	6.82587	5.30348	1.75124	6.74627		884	2.35323	0.621891	2.36318	0.333333	2.8806	3.06965
885	0.865672	1.89552	1.71144	2.36318	2.27363	7.18905	3.96517	3.26368			885	6.85572	5.31841	1.72637	6.75124		885	2.34826	0.636816	2.35323	0.323383	2.87562	3.06965
886	0.875622	1.90547	1.70149	2.36318	2.26368	7.17413	3.95522	3.23881			886	6.88557	5.33333	1.70149	6.75622		886	2.34328	0.651741	2.34328	0.318408	2.87065	3.06468
887	0.885572	1.91542	1.69154	2.36318	2.25373	7.1592	3.94527	3.20896			887	6.91542	5.34826	1.67662	6.75622		887	2.33831	0.666667	2.33333	0.313433	2.86567	3.0597
888	0.895522	1.92537	1.68159	2.36318	2.24378	7.14428	3.93532	3.1791			888	6.94527	5.36318	1.65174	6.75622		888	2.32836	0.681592	2.32338	0.308458	2.8607	3.05473
889	0.905473	1.93532	1.67164	2.36318	2.23383	7.12935	3.92537	3.14925			889	6.97512	5.37811	1.62687	6.75622		889	2.31841	0.696517	2.31343	0.303483	2.85572	3.04975
890	0.915423	1.94527	1.66169	2.36318	2.22388	7.1194	3.91542	3.1194			890	7	5.39303	1.60199	6.75622		890	2.30846	0.711443	2.30348	0.298507	2.85075	3.04478
891	0.925373	1.95522	1.65174	2.36318	2.21393	7.10945	3.90547	3.08955			891	7.02488	5.40796	1.57711	6.75622		891	2.29851	0.726368	2.29353	0.293532	2.84577	3.0398
892	0.935323	1.96517	1.64179	2.36318	2.20398	7.0995	3.89552	3.0597			892	7.04975	5.42289	1.55224	6.75124		892	2.28856	0.741294	2.28358	0.288557	2.8408	3.03483
893	0.945274	1.97512	1.63184	2.36318	2.19403	7.08955	3.88557	3.03483			893	7.06965	5.43781	1.52736	6.74627		893	2.27861	0.756219	2.27363	0.283582	2.83582	3.02985
894	0.955224	1.98507	1.62189	2.36318	2.18408	7.0796	3.87562	3.00995			894	7.08955	5.45274	1.50249	6.74129		894	2.26866	0.771144	2.25871	0.278607	2.83085	3.02488
895	0.965174	1.99502	1.61194	2.36318	2.17413	7.06468	3.86567	2.98507			895	7.10945	5.46766	1.47761	6.73632		895	2.25871	0.791045	2.24378	0.278607	2.82587	3.0199
896	0.975124	2.00498	1.60199	2.36318	2.16915	7.05473	3.85075	2.9602			896	7.12935	5.48259	1.45274	6.73134		896	2.24876	0.810945	2.22886	0.278607	2.8209	3.01493
897	0.985075	2.01493	1.59204	2.36318	2.16418	7.04478	3.83582	2.93532			897	7.14925	5.50249	1.42786	6.72637		897	2.24378	0.830846	2.21393	0.278607	2.81592	3.00995
898	0.995025	2.02488	1.58209	2.36318	2.1592	7.03483	3.8209	2.91045			898	7.16915	5.52239	1.40299	6.72139		898	2.23881	0.850746	2.199	0.278607	2.81095	3.00498
899	1.00498	2.03483	1.57214	2.35821	2.15423	7.0199	3.80597	2.88557			899	7.18905	5.54229	1.38308	6.71642		899	2.23383	0.870647	2.18408	0.278607	2.80597	3
900	1.01493	2.04478	1.56219	2.35323	2.14428	7.00498	3.79104	2.8607			900	7.20896	5.56219	1.36318	6.71144		900	2.22886	0.890547	2.16915	0.278607	2.79602	2.99502
901	1.02488	2.05473	1.55224	2.34826	2.13433	6.99005	3.77612	2.83582			901	7.22886	5.58209	1.34328	6.70647		901	2.22388	0.910448	2.15423	0.278607	2.78607	2.99005
902	1.03483	2.06468	1.54229	2.34328	2.12438	6.97512	3.76119	2.81592			902	7.23881	5.60199	1.32338	6.70149		902	2.21891	0.930348	2.1393	0.278607	2.77612	2.98507
903	1.04478	2.07463	1.52736	2.33831	2.11443	6.9602	3.74627	2.79602			903	7.24876	5.62687	1.30348	6.69652		903	2.21393	0.950249	2.12438	0.278607	2.76617	2.9801
904	1.05473	2.08458	1.51244	2.33333	2.10448	6.94527	3.73134	2.77612			904	7.25871	5.64677	1.28358	6.68657		904	2.20896	0.970149	2.10945	0.278607	2.75622	2.97512
905	1.06468	2.09453	1.49751	2.32836	2.09453	6.92537	3.71642	2.75622			905	7.26866	5.67164	1.26866	6.67662		905	2.20398	0.99005	2.0995	0.278607	2.74627	2.96517
906	1.07463	2.10448	1.48259	2.32338	2.08955	6.90547	3.70149	2.73632			906	7.27861	5.69652	1.25373	6.66667		906	2.199	1.00995	2.08955	0.278607	2.73134	2.95522
907	1.08458	2.11443	1.46766	2.31841	2.08458	6.88557	3.68657	2.71642			907	7.28856	5.72139	1.23881	6.65672		907	2.19403	1.02985	2.0796	0.278607	2.71642	2.94527
908	1.09453	2.12438	1.45274	2.31343	2.0796	6.86567	3.66667	2.69652			908	7.29851	5.74627	1.22886	6.64677		908	2.18905	1.04975	2.06965	0.278607	2.70149	2.93532
909	1.10448	2.13433	1.43781	2.30846	2.07463	6.8408	3.64677	2.67662			909	7.30846	5.77114	1.21891	6.63184		909	2.18408	1.06965	2.0597	0.278607	2.68657	2.93035
910	1.11443	2.14428	1.42289	2.30348	2.06965	6.8209	3.62687	2.65174			910	7.31841	5.79602	1.20896	6.61692		910	2.1791	1.08955	2.04975	0.278607	2.67164	2.9204
911	1.12438	2.15423	1.40796	2.29851	2.06468	6.79602	3.60697	2.62687			911	7.32836	5.81592	1.199	6.59701		911	2.17413	1.10945	2.0398	0.278607	2.65672	2.91045
912	1.13433	2.16418	1.39303	2.29353	2.0597	6.77612	3.58706	2.60199			912	7.33333	5.83582	1.18905	6.57711		912	2.16915	1.12935	2.02985	0.278607	2.64179	2.9005
913	1.14428	2.17413	1.37811	2.28358	2.05473	6.75622	3.56716	2.57711			913	7.33831	5.85572	1.1791	6.55224		913	2.16418	1.14925	2.0199	0.278607	2.62687	2.89055
914	1.15423	2.18408	1.36318	2.27363	2.04975	6.73632	3.54726	2.55224			914	7.34328	5.8806	1.16915	6.52736		914	2.1592	1.16915	2.00995	0.278607	2.61194	2.8806
915	1.16418	2.18408	1.34826	2.26368	2.0398	6.71642	3.52736	2.52736			915	7.34826	5.90547	1.1592	6.50249		915	2.15423	1.18905	2	0.278607	2.59701	2.87065
916	1.17413	2.18408	1.33333	2.25373	2.02985	6.69652	3.50746	2.50249			916	7.35323	5.93035	1.14925	6.48259		916	2.14925	1.20896	1.99005	0.278607	2.57711	2.8607
917	1.18408	2.18408	1.31841	2.24378	2.0199	6.68159	3.48756	2.47761			917	7.35821	5.95522	1.1393	6.46269		917	2.14428	1.22886	1.9801	0.278607	2.55721	2.85075
918	1.19403	2.18408	1.30348	2.23383	2.00995	6.66667	3.46766	2.45274			918	7.35821	5.9801	1.13433	6.44279		918	2.1393	1.24876	1.96517	0.278607	2.53731	2.8408
919	1.20398	2.18408	1.28856	2.22388	2	6.65174	3.44776	2.42786			919	7.35821	6.00498	1.12438	6.42289		919	2.13433	1.26866	1.95025	0.278607	2.51741	2.83085
920	1.21393	2.18408	1.27363	2.21393	1.99005	6.63682	3.42786	2.40299			920	7.36318	6.02488	1.11443	6.40299		920	2.12438	1.28358	1.93532	0.278607	2.49751	2.8209
921	1.22388	2.18408	1.25871	2.20398	1.9801	6.61692	3.40796	2.37811			921	7.36816	6.04478	1.10448	6.38308		921	2.11443	1.29851	1.9204	0.278607	2.47761	2.81095
922	1.23383	2.18408	1.24876	2.19403	1.97015	6.59701	3.38806	2.35323			922	7.37313	6.06468	1.09453	6.36318		922	2.10448	1.31343	1.90547	0.278607	2.45771	2.801
923	1.24378	2.18408	1.23881	2.18408	1.9602	6.58209	3.36816	2.32836			923	7.37811	6.08458	1.08458	6.34328		923	2.09453	1.32836	1.89055	0.278607	2.43781	2.79104
924	1.25373	2.18408	1.22886	2.17413	1.95025	6.56716	3.34826	2.30348			924	7.38308	6.10448	1.06965	6.32338		924	2.08458	1.34328	1.87562	0.278607	2.41791	2.78109
925	1.26368	2.18408	1.21891	2.16418	1.9403	6.55224	3.32836	2.27861			925	7.39303	6.12438	1.05473	6.29851		925	2.07463	1.35821	1.85572	0.278607	2.39801	2.77114
926	1.27363	2.18408	1.20896	2.15423	1.93035	6.54726	3.30846	2.25373			926	7.39801	6.14428	1.0398	6.27861		926	2.06965	1.37313	1.83582	0.278607	2.37811	2.76119
927	1.28358	2.18408	1.199	2.14428	1.9204	6.54229	3.28856	2.22886			927	7.40299	6.16418	1.02488	6.25871		927	2.06468	1.38806	1.81592	0.278607	2.35821	2.75124
928	1.29353	2.18408	1.18905	2.13433	1.91542	6.54726	3.26866	2.20398			928	7.40796	6.18408	1.00995	6.23881		928	2.0597	1.40299	1.79602	0.278607	2.33831	2.74129
929	1.30348	2.18408	1.1791	2.12438	1.91045	6.55224	3.24876	2.1791			929	7.41294	6.20398	0.995025	6.21891		929	2.05473	1.41791	1.77612	0.278607	2.31841	2.73134
930	1.30846	2.18408	1.16915	2.11443	1.90547	6.55721	3.22886	2.15423			930	7.41791	6.22388	0.9801	6.199		930	2.04975	1.43284	1.75622	0.278607	2.29851	2.72139
931	1.31343	2.18408	1.1592	2.10448	1.9005	6.56219	3.20896	2.12935			931	7.41791	6.24378	0.965174	6.1791		931	2.04478	1.44776	1.73632	0.278607	2.27861	2.71144
932	1.31841	2.18408	1.14925	2.09453	1.89552	6.57214	3.19403	2.10448			932	7.42289	6.25373	0.950249	6.1592		932	2.0398	1.46269	1.71642	0.278607	2.25871	2.70149
933	1.32338	2.18408	1.1393	2.08458	1.89055	6.58706	3.1791	2.0796			933	7.42786	6.26368	0.935323	6.1393		933	2.03483	1.47761	1.69652	0.278607	2.23881	2.69154
934	1.32836	2.18408	1.12935	2.07463	1.88557	6.60199	3.16418	2.05473			934	7.42786	6.27363	0.920398	6.1194		934	2.02985	1.49254	1.67662	0.278607	2.21891	2.68159
935	1.33333	2.18408	1.11443	2.06468	1.8806	6.62189	3.14925	2.02985			935	7.42786	6.28358	0.905473	6.0995		935	2.02488	1.50249	1.65672	0.278607	2.199	2.67164
936	1.33831	2.18408	1.0995	2.05473	1.87562	6.64179	3.13433	2.00498			936	7.42786	6.29353	0.890547	6.0796		936	2.01493	1.51244	1.63682	0.278607	2.1791	2.66169
937	1.34328	2.18408	1.08458	2.04478	1.87065	6.66169	3.1194	1.9801			937	7.42786	6.30348	0.875622	6.0597		937	2.00498	1.52239	1.61692	0.278607	2.1592	2.65174
938	1.34826	2.18408	1.07463	2.03483	1.86567	6.68159	3.10448	1.95522			938	7.42786	6.31343	0.860697	6.0398		938	1.99502	1.53234	1.59701	0.278607	2.1393	2.64179
939	1.35323	2.18408	1.06468	2.02488	1.8607	6.70149	3.08955	1.93035			939	7.42289	6.32338	0.845771	6.0199		939	1.98507	1.54229	1.57711	0.278607	2.1194	2.63184
940	1.35821	2.18408	1.05473	2.01493	1.85572	6.72139	3.07463	1.90547			940	7.41791	6.33333	0.830846	6		940	1.97512	1.55224	1.55721	0.278607	2.0995	2.62189
941	1.36318	2.18408	1.04478	2.00498	1.85075	6.73632	3.0597	1.8806			941	7.41294	6.34328	0.81592	5.9801		941	1.96517	1.56219	1.53731	0.278607	2.0796	2.61194
942	1.36816	2.18408	1.03483	1.99502	1.84577	6.74627	3.04478	1.85572			942	7.40299	6.34826	0.800995	5.9602		942	1.95522	1.57214	1.51741	0.283582	2.0597	2.60199
943	1.37313	2.18408	1.02488	1.98507	1.8408	6.75622	3.02985	1.83085			943	7.39303	6.35323	0.78607	5.93532		943	1.94527	1.58209	1.49751	0.288557	2.0398	2.59204
944	1.37811	2.18408	1.01493	1.97512	1.83582	6.76617	3.00995	1.80597			944	7.38308	6.35821	0.771144	5.91045		944	1.93532	1.59204	1.48259	0.293532	2.0199	2.58209
945	1.38308	2.18408	1.00498	1.96517	1.82587	6.77612	2.99005	1.77612			945	7.37313	6.36318	0.756219	5.88557		945	1.92537	1.60199	1.46766	0.298507	2	2.57214
946	1.38806	2.18408	0.995025	1.95025	1.81592	6.78607	2.97015	1.74627			946	7.36318	6.36816	0.741294	5.86567		946	1.91542	1.61194	1.45274	0.303483	1.9801	2.55721
947	1.39303	2.18408	0.985075	1.9403	1.80597	6.79602	2.95025	1.71642			947	7.35323	6.37313	0.726368	5.84577		947	1.91045	1.62189	1.43781	0.308458	1.9602	2.54229
948	1.39801	2.18408	0.975124	1.93035	1.79602	6.80597	2.93035	1.69154			948	7.34328	6.37313	0.711443	5.8209		948	1.90547	1.63184	1.42289	0.313433	1.9403	2.52736
949	1.40299	2.18408	0.965174	1.9204	1.78607	6.81592	2.91045	1.66667			949	7.33333	6.37313	0.701493	5.79602		949	1.9005	1.64179	1.40796	0.318408	1.9204	2.51244
950	1.40796	2.18408	0.955224	1.91045	1.77612	6.82587	2.89055	1.64179			950	7.32338	6.37811	0.691542	5.77114		950	1.89552	1.65174	1.39303	0.323383	1.9005	2.49751
951	1.40796	2.18408	0.945274	1.9005	1.76617	6.8408	2.87065	1.61692			951	7.31343	6.38308	0.681592	5.74627		951	1.89055	1.66169	1.37811	0.328358	1.8806	2.48259
952	1.40796	2.18408	0.935323	1.89055	1.75622	6.85572	2.85075	1.59204			952	7.30348	6.38806	0.671642	5.72139		952	1.88557	1.67164	1.36318	0.333333	1.8607	2.46766
953	1.40796	2.18408	0.925373	1.8806	1.75124	6.87065	2.83085	1.56716			953	7.29353	6.39303	0.661692	5.69652		953	1.87562	1.68159	1.34826	0.338308	1.8408	2.45274
954	1.40796	2.18905	0.915423	1.87065	1.74129	6.88557	2.81095	1.54229			954	7.28358	6.39801	0.651741	5.66667		954	1.86567	1.69154	1.33333	0.343284	1.8209	2.43781
955	1.40796	2.19403	0.905473	1.8607	1.73134	6.9005	2.78607	1.51741			955	7.27363	6.40796	0.641791	5.63682		955	1.85572	1.70149	1.31343	0.348259	1.801	2.42289
956	1.40796	2.199	0.895522	1.85075	1.72139	6.91045	2.76119	1.49254			956	7.26368	6.41294	0.631841	5.60697		956	1.84577	1.71144	1.29353	0.353234	1.77612	2.40796
957	1.40796	2.199	0.885572	1.8408	1.71144	6.9204	2.73134	1.46766			957	7.25373	6.41791	0.621891	5.57711		957	1.83582	1.72139	1.27363	0.358209	1.75124	2.39303
958	1.40796	2.199	0.875622	1.83085	1.70149	6.93035	2.70149	1.44279			958	7.24378	6.42289	0.61194	5.54726		958	1.82587	1.73134	1.25373	0.363184	1.72637	2.37811
959	1.40796	2.199	0.865672	1.8209	1.69154	6.9403	2.67164	1.41791			959	7.23383	6.42786	0.60199	5.51741		959	1.81592	1.74129	1.23383	0.368159	1.70149	2.36318
960	1.40796	2.199	0.855721	1.81095	1.68159	6.95025	2.64179	1.39303			960	7.21891	6.43284	0.59204	5.48756		960	1.80597	1.75124	1.21393	0.373134	1.67164	2.34826
961	1.40796	2.199	0.850746	1.801	1.67164	6.95522	2.61194	1.36816			961	7.20398	6.43284	0.58209	5.45771		961	1.79602	1.76119	1.19403	0.378109	1.64179	2.33333
962	1.40796	2.199	0.845771	1.79104	1.66169	6.9602	2.57711	1.34328			962	7.18905	6.43781	0.572139	5.43284		962	1.78607	1.77114	1.17413	0.383085	1.61194	2.31841
963	1.40796	2.199	0.840796	1.78109	1.65174	6.96517	2.54229	1.31841			963	7.17413	6.44279	0.562189	5.40299		963	1.77612	1.78109	1.15423	0.38806	1.58209	2.30348
964	1.40796	2.199	0.835821	1.77114	1.64179	6.97015	2.50746	1.29353			964	7.1592	6.44279	0.552239	5.37313		964	1.76617	1.79104	1.13433	0.393035	1.55224	2.28856
965	1.40299	2.199	0.830846	1.76119	1.63184	6.9801	2.47264	1.26866			965	7.14428	6.44279	0.542289	5.34328		965	1.75622	1.801	1.11443	0.39801	1.52239	2.27363
966	1.39801	2.199	0.825871	1.75124	1.62189	6.99005	2.43781	1.24378			966	7.12438	6.44279	0.532338	5.31343		966	1.74627	1.81095	1.09453	0.402985	1.49254	2.25373
967	1.39303	2.199	0.820896	1.74129	1.61194	7	2.40299	1.21891			967	7.10448	6.44279	0.522388	5.28358		967	1.73632	1.8209	1.0796	0.40796	1.46269	2.23383
968	1.38806	2.199	0.81592	1.73134	1.60199	7.00995	2.36816	1.19403			968	7.08955	6.44279	0.512438	5.25373		968	1.72637	1.83085	1.06468	0.412935	1.43284	2.21393
969	1.38308	2.199	0.810945	1.72139	1.59204	7.0199	2.33333	1.16915			969	7.07463	6.43781	0.502488	5.22388		969	1.71642	1.8408	1.04975	0.41791	1.40796	2.19403
970	1.37811	2.199	0.80597	1.71642	1.58209	7.02488	2.29851	1.14428			970	7.0597	6.43284	0.492537	5.19403		970	1.70647	1.85075	1.03483	0.422886	1.38308	2.17413
971	1.37313	2.19403	0.800995	1.71642	1.57214	7.02985	2.26368	1.1194			971	7.04478	6.42786	0.482587	5.16418		971	1.69652	1.8607	1.0199	0.427861	1.35821	2.15423
972	1.36816	2.18905	0.800995	1.71642	1.56219	7.03483	2.22886	1.0995			972	7.02488	6.41791	0.472637	5.13433		972	1.68657	1.86567	1.00498	0.432836	1.33333	2.13433
973	1.36318	2.1791	0.800995	1.71642	1.55224	7.0398	2.199	1.0796			973	7.00498	6.40796	0.462687	5.10448		973	1.67662	1.87065	0.995025	0.437811	1.30846	2.11443
974	1.35821	2.16915	0.800995	1.71642	1.54229	7.04975	2.16915	1.0597			974	6.98507	6.39801	0.452736	5.07463		974	1.66667	1.87562	0.985075	0.442786	1.28358	2.09453
975	1.35323	2.1592	0.800995	1.71642	1.53234	7.0597	2.1393	1.04478			975	6.96517	6.38806	0.442786	5.04478		975	1.65672	1.8806	0.975124	0.447761	1.25871	2.07463
976	1.34826	2.14925	0.800995	1.71642	1.52239	7.06965	2.10945	1.02985			976	6.9403	6.37811	0.432836	5.01493		976	1.64677	1.88557	0.965174	0.452736	1.23383	2.05473
977	1.34328	2.1393	0.800995	1.71642	1.51244	7.08458	2.0796	1.00995			977	6.91542	6.36816	0.422886	4.99005		977	1.63682	1.89055	0.955224	0.457711	1.20896	2.03483
978	1.33831	2.12935	0.800995	1.71642	1.50249	7.0995	2.05473	0.99005			978	6.89055	6.35821	0.412935	4.96517		978	1.62687	1.89552	0.945274	0.462687	1.18905	2.01493
979	1.33333	2.1194	0.800995	1.71642	1.49254	7.11443	2.02985				979	6.86567	6.34826	0.402985	4.9403		979	1.61692	1.9005	0.935323	0.467662	1.16915	1.99502
980	1.32836	2.10945	0.800995	1.71642	1.48259	7.13433	2.00498				980	6.8408	6.33831	0.393035	4.91045		980	1.60697	1.90547	0.925373	0.472637	1.14925	1.97512
981	1.32338	2.0995	0.800995	1.71642	1.47264	7.15423	1.9801				981	6.81592	6.32836	0.383085	4.8806		981	1.59701	1.91045	0.915423	0.477612	1.12935	1.95522
982	1.31841	2.08955	0.800995	1.71642	1.46269	7.17413	1.95522				982	6.79104	6.31841	0.373134	4.85075		982	1.58706	1.91542	0.905473	0.482587	1.10945	1.93532
983	1.31343	2.0796	0.800995	1.71144	1.45274	7.19403	1.93035				983	6.75622	6.30846	0.363184	4.8209		983	1.57711	1.9204	0.895522	0.487562	1.08955	1.91542
984	1.30846	2.06965	0.800995	1.70647	1.44279	7.21891	1.90547				984	6.72139	6.29851	0.353234	4.79104		984	1.56716	1.92537	0.885572	0.492537	1.06965	1.89552
985	1.30348	2.0597	0.800995	1.70149	1.43284	7.24378	1.8806				985	6.68657	6.28856	0.343284	4.76119		985	1.55721	1.93035	0.875622	0.492537	1.04975	1.87562
986	1.29851	2.04975	0.800995	1.69652	1.42289	7.26866	1.8607				986	6.65174	6.27861	0.333333	4.73632		986	1.54726	1.93532	0.865672	0.492537	1.02985	1.85572
987	1.29353	2.0398	0.800995	1.69154	1.41294	7.29353	1.8408				987	6.61692	6.26866	0.323383	4.71144		987	1.53731	1.9403	0.855721	0.492537	1.00995	1.8408
988	1.28856	2.02985	0.800995	1.68657	1.40299	7.31841	1.8209				988	6.58209	6.25871	0.313433	4.68657		988	1.52736	1.94527	0.845771	0.492537	0.99005	1.8209
989	1.28358	2.0199	0.800995	1.68657	1.39303	7.34328	1.801				989	6.54726	6.24876	0.303483	4.66169		989	1.51741	1.95025	0.835821	0.492537	0.970149	1.801
990	1.27861	2.00995	0.800995	1.68657	1.38308	7.36816	1.78109				990	6.51244	6.23881	0.293532	4.63682		990	1.50249	1.95522	0.825871	0.492537	0.950249	1.78109
991	1.27363	2	0.800995	1.68657	1.37313	7.39801	1.76119				991	6.47761	6.22886	0.283582	4.61194		991	1.48756	1.9602	0.81592	0.492537	0.930348	1.76119
992	1.26866	1.99005	0.800995	1.68657	1.36318	7.42786	1.74129				992	6.43781	6.21891	0.273632	4.58706		992	1.47264	1.96517	0.80597	0.492537	0.910448	1.74129
993	1.26368	1.9801	0.800995	1.68657	1.35323	7.45771	1.72139				993	6.39801	6.20896	0.263682	4.56219		993	1.45771	1.97015	0.800995	0.492537	0.890547	1.72139
994	1.25871	1.97015	0.800995	1.68657	1.34328	7.48756	1.70149				994	6.35821	6.199	0.253731	4.53234		994	1.44279	1.97015	0.79602	0.492537	0.870647	1.70149
995	1.25373	1.9602	0.800995	1.68657	1.32836	7.51244	1.69154				995	6.31343	6.18905	0.243781	4.50746		995	1.42786	1.97015	0.791045	0.492537	0.850746	1.68159
996	1.24876	1.95025	0.800995	1.68657	1.31343	7.53731	1.68159				996	6.27363	6.17413	0.233831	4.48259		996	1.41294	1.97015	0.78607	0.492537	0.830846	1.66169
997	1.24378	1.9403	0.800995	1.68657	1.29851	7.56219	1.67164				997	6.23383	6.1592	0.223881	4.45771		997	1.39801	1.97015	0.781095	0.492537	0.810945	1.64179
998	1.23881	1.93035	0.800995	1.68657	1.28358	7.59204	1.66169				998	6.199	6.14925	0.21393	4.43284		998	1.38308	1.97015	0.776119	0.492537	0.791045	1.62189
999	1.23881	1.9204	0.800995	1.68657	1.27363	7.62189	1.65174				999	6.16418	6.1393	0.20398	4.40796		999	1.36816	1.97015	0.771144	0.492537	0.776119	1.60199
1000	1.23881	1.91045	0.800995	1.68657	1.26368	7.65174	1.64179				1000	6.12935	6.12935	0.19403	4.38308		1000	1.35323	1.97015	0.766169	0.492537	0.761194	1.58209
1001	1.23881	1.9005	0.800995	1.68657	1.25373	7.67662	1.63184				1001	6.0995	6.1194	0.18408	4.35821		1001	1.33831	1.97015	0.761194	0.492537	0.746269	1.56219
1002	1.23881	1.89055	0.800995	1.68657	1.24378	7.70149	1.62189				1002	6.06965	6.10448	0.174129	4.33333		1002	1.32338	1.97015	0.756219	0.492537	0.731343	1.54229
1003	1.23881	1.88557	0.800995	1.68657	1.23383	7.72637	1.61194				1003	6.0398	6.09453	0.164179	4.31343		1003	1.30846	1.97015	0.751244	0.492537	0.716418	1.52239
1004	1.23881	1.8806	0.800995	1.68657	1.22388	7.75622	1.60199				1004	6.00498	6.08458	0.154229	4.29353		1004	1.29353	1.97015	0.746269	0.492537	0.701493	1.50746
1005	1.23881	1.87562	0.79602	1.68657	1.21393	7.78607	1.59204				1005	5.97015	6.07463	0.144279	4.27363		1005	1.27861	1.97015	0.741294	0.492537	0.691542	1.49254
1006	1.23881	1.87065	0.791045	1.68657	1.20398	7.81592	1.58209				1006	5.93532	6.0597	0.134328	4.25373		1006	1.26368	1.97015	0.736318	0.492537	0.681592	1.47761
1007	1.24378	1.87065	0.78607	1.68657	1.19403	7.85075	1.57214				1007	5.9005	6.04478	0.124378	4.23383		1007	1.24876	1.97015	0.731343	0.492537	0.671642	1.46269
1008	1.24876	1.87065	0.781095	1.68657	1.18408	7.89055	1.56219				1008	5.86567	6.02985	0.114428	4.21393		1008	1.23383	1.97015	0.726368	0.492537	0.661692	1.44776
1009	1.25373	1.87065	0.776119	1.68657	1.17413	7.92537	1.55224				1009	5.83085	6.01493	0.104478	4.19403		1009	1.21891	1.97015	0.721393	0.492537	0.651741	1.43781
1010	1.25871	1.87065	0.771144	1.68657	1.16418	7.9602	1.53731				1010	5.79602	6.00498	0.0945274	4.17413		1010	1.20398	1.97015	0.716418	0.492537	0.641791	1.42786
1011	1.26368	1.87065	0.766169	1.68657	1.15423	7.99005	1.52239				1011	5.76617	5.99502	0.0845771	4.15423		1011	1.18905	1.97015	0.711443	0.492537	0.631841	1.41791
1012	1.26866	1.87065	0.761194	1.69154	1.14428	8.0199	1.50746				1012	5.73632	5.98507	0.0746269	4.1393		1012	1.17413	1.97015	0.706468	0.492537	0.621891	1.40796
1013	1.27363	1.87065	0.756219	1.69652	1.13433	8.04478	1.49254				1013	5.70647	5.96517	0.0646766	4.1194		1013	1.1592	1.97015	0.701493	0.492537	0.61194	1.39801
1014	1.28358	1.87562	0.751244	1.70149	1.12935	8.06965	1.47761				1014	5.67662	5.94527	0.0547264	4.0995		1014	1.14428	1.97015	0.701493	0.492537	0.60199	1.38806
1015	1.29353	1.8806	0.746269	1.70647	1.12438	8.09453	1.46269				1015	5.64677	5.92537	0.0447761	4.0796		1015	1.12935	1.97015	0.701493	0.492537	0.597015	1.37811
1016	1.30348	1.88557	0.741294	1.71144	1.1194	8.12438	1.44776				1016	5.62189	5.90547	0.0348259	4.0597		1016	1.11443	1.97015	0.701493	0.492537	0.59204	1.36816
1017	1.31343	1.88557	0.736318	1.71642	1.11443	8.15423	1.43284				1017	5.59701	5.88557	0.0248756	4.0398		1017	1.0995	1.97015	0.706468	0.492537	0.587065	1.36318
1018	1.32338	1.88557	0.731343	1.72139	1.10945	8.18905	1.41791				1018	5.57214	5.86567	0.0199005	4.0199		1018	1.08458	1.97015	0.711443	0.492537	0.58209	1.35821
1019	1.33333	1.88557	0.726368	1.72637	1.10448	8.22388	1.40299				1019	5.54726	5.84577	0.0149254	4		1019	1.06965	1.97015	0.716418	0.492537	0.577114	1.35323
1020	1.34328	1.88557	0.721393	1.73134	1.0995	8.26368	1.38806				1020	5.51741	5.82587	0.00995025	3.9801		1020	1.05473	1.97015	0.721393	0.492537	0.572139	1.34826
1021	1.35323	1.88557	0.716418	1.73632	1.09453	8.30348	1.37313				1021	5.48756	5.80597	0.00497512	3.9602		1021	1.0398	1.97015	0.726368	0.492537	0.567164	1.34328
1022	1.36318	1.88557	0.711443	1.74129	1.08955	8.33831	1.35821				1022	5.45771	5.78109	0	3.9403		1022	1.0199	1.96517	0.731343	0.492537	0.562189	1.33831
1023	1.37313	1.88557	0.706468	1.74627	1.08458	8.37313	1.34328				1023	5.42786	5.75622	0	3.9204		1023	1	1.9602	0.736318	0.492537	0.562189	1.33333
1024	1.38308	1.88557	0.701493	1.75124	1.0796	8.40796	1.32836				1024	5.39801	5.73134	0	3.90547		1024	0.9801	1.95522	0.746269	0.492537	0.562189	1.32836
1025	1.39303	1.88557	0.696517	1.75622	1.07463	8.43781	1.31343				1025	5.37313	5.70647	0	3.8806		1025	0.960199	1.95025	0.756219	0.492537	0.562189	1.32338
1026	1.40299	1.88557	0.691542	1.76119	1.06965	8.47264	1.29851				1026	5.34826	5.68159	0	3.85572		1026	0.940299	1.94527	0.766169	0.492537	0.562189	1.31841
1027	1.41294	1.88557	0.686567	1.76617	1.06468	8.50249	1.28358				1027	5.32338	5.65672	0	3.83085		1027	0.920398	1.9403	0.776119	0.492537	0.562189	1.31343
1028	1.42289	1.88557	0.681592	1.77114	1.0597	8.53234	1.26866				1028	5.29851	5.63184	0	3.80597		1028	0.900498	1.93532	0.78607	0.492537	0.562189	1.30846
1029	1.43284	1.88557	0.676617	1.77612	1.05473	8.56219	1.25373				1029	5.27363	5.60697	0	3.78109		1029	0.880597	1.93035	0.79602	0.492537	0.562189	1.30348
1030	1.44279	1.88557	0.671642	1.78109	1.04975	8.59204	1.23881				1030	5.25373	5.58209	0	3.75622		1030	0.860697	1.92537	0.80597	0.492537	0.562189	1.29851
1031	1.45274	1.88557	0.671642	1.79104	1.04478	8.62189	1.22388				1031	5.22886	5.56219	0	3.73134		1031	0.840796	1.9204	0.81592	0.492537	0.562189	1.29353
1032	1.45771	1.88557	0.671642	1.801	1.0398	8.64677	1.20896				1032	5.20398	5.54229	0	3.70647		1032	0.820896	1.91542	0.825871	0.492537	0.562189	1.28856
1033	1.46269	1.88557	0.671642	1.81095	1.03483	8.67164	1.19403				1033	5.18408	5.52239	0	3.68159		1033	0.800995	1.91045	0.835821	0.492537	0.562189	1.28358
1034	1.46766	1.88557	0.676617	1.8209	1.02985	8.70149	1.1791				1034	5.16418	5.49751	0	3.65672		1034	0.781095	1.90547	0.845771	0.492537	0.562189	1.27861
1035	1.47264	1.88557	0.681592	1.83085	1.02488	8.73134	1.16418				1035	5.14428	5.47264	0	3.63184		1035	0.766169	1.9005	0.855721	0.492537	0.562189	1.27363
1036	1.47761	1.88557	0.686567	1.8408	1.0199	8.76119	1.15423				1036	5.12438	5.44776	0	3.61194		1036	0.751244	1.89552	0.865672	0.492537	0.562189	1.26866
1037	1.48259	1.88557	0.691542	1.85075	1.01493	8.79104	1.14428				1037	5.10448	5.42289	0	3.59204		1037	0.736318	1.88557	0.875622	0.492537	0.562189	1.26866
1038	1.48756	1.88557	0.696517	1.8607	1.00995	8.8209	1.13433				1038	5.08955	5.40299	0	3.57214		1038	0.721393	1.87562	0.885572	0.492537	0.562189	1.26866
1039	1.49254	1.88557	0.701493	1.87065	1.00498	8.85075	1.12438				1039	5.07463	5.38308	0	3.55224		1039	0.706468	1.86567	0.895522	0.492537	0.562189	1.26866
1040	1.49751	1.88557	0.706468	1.8806	1	8.8806	1.11443				1040	5.0597	5.36816	0	3.53234		1040	0.691542	1.85572	0.905473	0.492537	0.562189	1.26866
1041	1.50249	1.88557	0.711443	1.89055	0.995025	8.91542	1.10448				1041	5.04478	5.35821	0	3.51741		1041	0.676617	1.84577	0.915423	0.492537	0.562189	1.26866
1042	1.50746	1.88557	0.716418	1.9005	0.99005	8.95025	1.09453				1042	5.02985	5.34826	0	3.50249		1042	0.661692	1.83582	0.925373	0.492537	0.562189	1.26866
1043	1.51244	1.88557	0.721393	1.91045	0.985075	8.9801	1.08955				1043	5.01493	5.33831	0	3.48756		1043	0.646766	1.82587	0.935323	0.492537	0.562189	1.26866
1044	1.51741	1.88557	0.726368	1.9204	0.985075	9.00995	1.08458				1044	4.99502	5.32836	0	3.47264		1044	0.631841	1.81592	0.945274	0.492537	0.562189	1.26866
1045	1.52239	1.88557	0.731343	1.93035	0.985075	9.0398	1.0796				1045	4.97512	5.31841	0	3.45274		1045	0.616915	1.80597	0.955224	0.492537	0.562189	1.27363
1046	1.52736	1.88557	0.736318	1.9403	0.985075	9.06965	1.07463				1046	4.95522	5.30846	0	3.43781		1046	0.60199	1.79602	0.965174	0.492537	0.562189	1.27861
1047	1.53234	1.88557	0.741294	1.95025	0.985075	9.0995	1.06965				1047	4.93532	5.29851	0	3.42786		1047	0.587065	1.78607	0.975124	0.492537	0.562189	1.28358
1048	1.53731	1.88557	0.746269	1.95522	0.985075	9.12935	1.06468				1048	4.91542	5.28856	0	3.41791		1048	0.572139	1.77612	0.985075	0.492537	0.562189	1.28856
1049	1.54229	1.88557	0.751244	1.9602	0.985075	9.16418	1.0597				1049	4.89552	5.27861	0	3.40796		1049	0.557214	1.76617	0.995025	0.492537	0.562189	1.29353
1050	1.55224	1.88557	0.756219	1.96517	0.985075	9.19403	1.05473				1050	4.87562	5.26368	0	3.39801		1050	0.542289	1.75622	1.00498	0.492537	0.562189	1.29851
1051	1.56219	1.88557	0.761194	1.97015	0.985075	9.22388	1.04975				1051	4.85572	5.24876	0	3.38806		1051	0.527363	1.74627	1.01493	0.492537	0.562189	1.30348
1052	1.57214	1.88557	0.766169	1.97512	0.985075	9.25871	1.04478				1052	4.83582	5.23383	0	3.37811		1052	0.517413	1.73632	1.02488	0.492537	0.562189	1.30846
1053	1.58209	1.8806	0.771144	1.9801	0.985075	9.29353	1.0398				1053	4.81592	5.21891	0	3.37313		1053	0.507463	1.72637	1.03483	0.492537	0.562189	1.31343
1054	1.59204	1.87562	0.776119	1.98507	0.985075	9.32836	1.0398				1054	4.79602	5.20398	0	3.36816		1054	0.497512	1.71642	1.04975	0.492537	0.562189	1.31841
1055	1.60199	1.87065	0.781095	1.99005	0.99005	9.35821	1.0398				1055	4.78109	5.19403	0	3.36318		1055	0.487562	1.70647	1.06468	0.492537	0.567164	1.32338
1056	1.61194	1.87065	0.78607	1.99502	0.99005	9.39303	1.04478				1056	4.76617	5.18408	0	3.36318		1056	0.477612	1.69652	1.0796	0.492537	0.572139	1.32836
1057	1.62189	1.87065	0.791045	2	0.99005	9.42786	1.04975				1057	4.75124	5.17413	0	3.36318		1057	0.472637	1.68657	1.09453	0.492537	0.577114	1.33333
1058	1.63184	1.87065	0.79602	2.00498	0.99005	9.45771	1.05473				1058	4.73632	5.16915	0	3.36318		1058	0.467662	1.67662	1.10945	0.492537	0.587065	1.33831
1059	1.64179	1.87065	0.800995	2.00995	0.99005	9.48756	1.0597				1059	4.72637	5.16418	0	3.36318		1059	0.462687	1.66667	1.12438	0.492537	0.60199	1.34328
1060	1.65174	1.87065	0.80597	2.01493	0.99005	9.52239	1.06468				1060	4.71642	5.16418	0	3.36318		1060	0.457711	1.65672	1.1393	0.492537	0.616915	1.34826
1061	1.66169	1.87065	0.810945	2.0199	0.99005	9.55721	1.07463				1061	4.70647	5.1592	0	3.35821		1061	0.452736	1.64677	1.15423	0.492537	0.631841	1.35323
1062	1.67164	1.87065	0.81592	2.02488	0.99005	9.59204	1.08458				1062	4.69652	5.15423	0	3.35821		1062	0.447761	1.63682	1.16915	0.492537	0.646766	1.35821
1063	1.68159	1.87065	0.820896	2.02985	0.99005	9.62687	1.09453				1063	4.68657	5.15423	0	3.35821		1063	0.442786	1.62687	1.18905	0.492537	0.661692	1.36318
1064	1.69154	1.87065	0.825871	2.03483	0.99005	9.65672	1.10448				1064	4.67662	5.15423	0	3.35821		1064	0.437811	1.61692	1.20896	0.492537	0.676617	1.36816
1065	1.70149	1.87065	0.830846	2.0398	0.99005	9.68657	1.1194				1065	4.66667	5.15423	0	3.35821		1065	0.432836	1.60697	1.22886	0.492537	0.691542	1.37811
1066	1.71144	1.87065	0.835821	2.04478	0.99005	9.71642	1.13433				1066	4.65672	5.15423	0	3.35821		1066	0.427861	1.59701	1.24378	0.492537	0.706468	1.38806
1067	1.71642	1.87065	0.840796	2.04975	0.99005	9.74627	1.14925				1067	4.64677	5.15423	0	3.35821		1067	0.422886	1.58706	1.25871	0.492537	0.721393	1.39801
1068	1.72139	1.87065	0.845771	2.05473	0.99005	9.77612	1.16418				1068	4.63184	5.1592	0	3.35821		1068	0.41791	1.57711	1.27861	0.492537	0.736318	1.40299
1069	1.72637	1.87065	0.850746	2.05473	0.99005	9.80597	1.1791				1069	4.61692	5.16418	0	3.35821		1069	0.412935	1.56716	1.29851	0.492537	0.751244	1.40796
1070	1.73134	1.87065	0.855721	2.05473	0.99005	9.83582	1.19403				1070	4.60199	5.16915	0	3.35821		1070	0.40796	1.55721	1.31841	0.492537	0.766169	1.41294
1071	1.73632	1.87065	0.860697	2.05473	0.99005	9.86567	1.20896				1071	4.59204	5.17413	0	3.35821		1071	0.402985	1.54726	1.33831	0.492537	0.781095	1.41791
1072	1.74129	1.87562	0.865672	2.05473	0.99005	9.89055	1.22388				1072	4.58209	5.1791	0	3.35821		1072	0.39801	1.53731	1.35323	0.492537	0.79602	1.42289
1073	1.74627	1.87562	0.870647	2.05473	0.99005	9.91045	1.23881				1073	4.57214	5.18408	0	3.35821		1073	0.393035	1.52736	1.36816	0.492537	0.810945	1.42786
1074	1.75124	1.87562	0.875622	2.05473	0.99005	9.93035	1.25373				1074	4.55721	5.18408	0	3.35821		1074	0.38806	1.51244	1.38308	0.492537	0.825871	1.43284
1075	1.75622	1.87562	0.880597	2.05473	0.99005	9.95025	1.26866				1075	4.54726	5.18408	0	3.35821		1075	0.383085	1.49751	1.39801	0.492537	0.840796	1.43781
1076	1.76119	1.87562	0.885572	2.05473	0.99005	9.97015	1.28358				1076	4.53731	5.18408	0	3.35821		1076	0.378109	1.48259	1.41294	0.492537	0.855721	1.44279
1077	1.76617	1.87562	0.890547	2.05473	0.99005	9.99005	1.29851				1077	4.52736	5.18408	0	3.35821		1077	0.373134	1.46766	1.42786	0.492537	0.865672	1.44776
1078	1.77114	1.87562	0.895522	2.05473	0.99005	10.01	1.31343				1078	4.51741	5.18408	0	3.35821		1078	0.368159	1.45274	1.44279	0.492537	0.875622	1.45274
1079	1.77612	1.87562	0.900498	2.05473	0.995025	10.0299	1.32836				1079	4.50746	5.18408	0	3.36318		1079	0.363184	1.43781	1.45771	0.492537	0.885572	1.45771
1080	1.78109	1.87562	0.905473	2.05473	1	10.0498	1.34328				1080	4.49751	5.18408	0	3.36816		1080	0.358209	1.42289	1.47264	0.492537	0.895522	1.46269
1081	1.78607	1.87562	0.910448	2.05473	1.00498	10.0697	1.35821				1081	4.48756	5.18408	0	3.37313		1081	0.353234	1.40796	1.48756	0.492537	0.905473	1.46766
1082	1.79104	1.87562	0.915423	2.05473	1.00995	10.0896	1.37313				1082	4.48259	5.18408	0	3.38308		1082	0.348259	1.39303	1.50249	0.492537	0.920398	1.47264
1083	1.79602	1.87562	0.920398	2.05473	1.01493	10.1095	1.38806				1083	4.47761	5.18408	0	3.39303		1083	0.343284	1.37811	1.51741	0.492537	0.935323	1.47761
1084	1.801	1.87562	0.925373	2.05473	1.0199	10.1294	1.40299				1084	4.47264	5.18408	0	3.40299		1084	0.338308	1.36318	1.53234	0.492537	0.950249	1.48259
1085	1.80597	1.87562	0.930348	2.04975	1.02488	10.1542	1.41294				1085	4.46269	5.18408	0	3.41294		1085	0.333333	1.34826	1.54726	0.492537	0.965174	1.48756
1086	1.81095	1.8806	0.935323	2.04478	1.02985	10.1791	1.42289				1086	4.45771	5.18408	0	3.42289		1086	0.328358	1.33333	1.56219	0.492537	0.9801	1.48756
1087	1.81592	1.88557	0.940299	2.0398	1.03483	10.204	1.43284				1087	4.45274	5.18408	0	3.43284		1087	0.323383	1.31841	1.57711	0.487562	0.995025	1.49254
1088	1.8209	1.89055	0.945274	2.03483	1.0398	10.2289	1.44279				1088	4.44776	5.18408	0	3.44776		1088	0.318408	1.30348	1.59204	0.482587	1.00995	1.49751
1089	1.83085	1.89552	0.950249	2.02985	1.04478	10.2537	1.45274				1089	4.44279	5.18408	0	3.46269		1089	0.318408	1.28856	1.60697	0.477612	1.02488	1.50249
1090	1.8408	1.9005	0.955224	2.02488	1.04975	10.2736	1.46269				1090	4.43781	5.18408	0	3.47761		1090	0.318408	1.27363	1.62189	0.472637	1.0398	1.50746
1091	1.85075	1.90547	0.960199	2.0199	1.05473	10.2935	1.47264				1091	4.43781	5.18408	0	3.49254		1091	0.318408	1.25871	1.63682	0.467662	1.05473	1.51244
1092	1.8607	1.91045	0.965174	2.01493	1.0597	10.3134	1.48259				1092	4.43781	5.18408	0	3.50746		1092	0.318408	1.24378	1.65174	0.462687	1.06965	1.51741
1093	1.87065	1.91542	0.970149	2.00995	1.06468	10.3383	1.49254				1093	4.43781	5.18408	0	3.52736		1093	0.323383	1.22886	1.66667	0.457711	1.08458	1.52239
1094	1.8806	1.9204	0.975124	2.00498	1.06965	10.3632	1.49751				1094	4.44279	5.18408	0	3.54229		1094	0.328358	1.21393	1.68159	0.452736	1.0995	1.52736
1095	1.89055	1.92537	0.9801	2	1.07463	10.3881	1.50249				1095	4.44279	5.18408	0	3.55721		1095	0.333333	1.199	1.69652	0.447761	1.11443	1.53234
1096	1.9005	1.93035	0.985075	1.99502	1.0796	10.4129	1.51244				1096	4.44279	5.18408	0	3.57214		1096	0.338308	1.1791	1.71144	0.442786	1.12935	1.53731
1097	1.91045	1.93532	0.99005	1.99005	1.0796	10.4328	1.52239				1097	4.43781	5.18408	0	3.58706		1097	0.343284	1.1592	1.72637	0.437811	1.14428	1.54229
1098	1.91542	1.9403	0.995025	1.98507	1.0796	10.4527	1.53234				1098	4.43284	5.1791	0	3.60199		1098	0.348259	1.1393	1.74129	0.432836	1.1592	1.54726
1099	1.9204	1.94527	1	1.9801	1.0796	10.4726	1.54229				1099	4.42786	5.17413	0	3.61692		1099	0.353234	1.1194	1.75622	0.427861	1.17413	1.55224
1100	1.93035	1.95025	1.00498	1.97512	1.0796	10.4975	1.55224				1100	4.42289	5.16915	0	3.63682		1100	0.358209	1.0995	1.77114	0.422886	1.18905	1.55721
1101	1.9403	1.95522	1.01493	1.97015	1.0796	10.5224	1.56219				1101	4.41791	5.16418	0	3.65672		1101	0.363184	1.0796	1.78607	0.41791	1.20398	1.56219
1102	1.95025	1.95522	1.02488	1.96517	1.0796	10.5473	1.57214				1102	4.41294	5.15423	0	3.67662		1102	0.368159	1.0597	1.801	0.412935	1.21891	1.56716
1103	1.9602	1.95522	1.03483	1.9602	1.0796	10.5771	1.58209				1103	4.41294	5.14428	0	3.69652		1103	0.373134	1.0398	1.81592	0.40796	1.23383	1.57214
1104	1.97015	1.95522	1.04975	1.95522	1.0796	10.607	1.59204				1104	4.41294	5.12935	0	3.72139		1104	0.378109	1.0199	1.83085	0.402985	1.24876	1.57711
1105	1.9801	1.95522	1.06468	1.95025	1.0796	10.6368	1.60199				1105	4.41294	5.1194	0	3.74627		1105	0.383085	1	1.84577	0.39801	1.26368	1.58209
1106	1.98507	1.95025	1.0796	1.94527	1.0796	10.6617	1.61194				1106	4.41294	5.10945	0	3.77114		1106	0.38806	0.985075	1.8607	0.393035	1.27861	1.58706
1107	1.99005	1.94527	1.09453	1.9403	1.0796	10.6915	1.62189				1107	4.41294	5.0995	0	3.79602		1107	0.393035	0.970149	1.87562	0.38806	1.29353	1.59204
1108	2	1.9403	1.10945	1.93532	1.0796	10.7214	1.63184				1108	4.41294	5.08955	0	3.8209		1108	0.39801	0.955224	1.89055	0.383085	1.30846	1.59701
1109	2.00995	1.93532	1.12438	1.93035	1.0796	10.7512	1.64677				1109	4.41294	5.0796	0	3.84577		1109	0.402985	0.940299	1.90547	0.378109	1.32338	1.60199
1110	2.0199	1.93035	1.1393	1.92537	1.0796	10.7811	1.66169				1110	4.41791	5.06965	0	3.87065		1110	0.40796	0.925373	1.92537	0.373134	1.33831	1.60697
1111	2.02985	1.92537	1.15423	1.9204	1.0796	10.806	1.67662				1111	4.42289	5.0597	0	3.89552		1111	0.412935	0.910448	1.94527	0.368159	1.35323	1.61194
1112	2.0398	1.9204	1.16915	1.91542	1.0796	10.8358	1.69154				1112	4.42786	5.05473	0	3.92537		1112	0.41791	0.895522	1.96517	0.363184	1.36816	1.61692
1113	2.04478	1.91542	1.18408	1.91045	1.0796	10.8607	1.70647				1113	4.43284	5.05473	0	3.95522		1113	0.422886	0.880597	1.9801	0.358209	1.38308	1.62189
1114	2.04975	1.91045	1.199	1.90547	1.0796	10.8856	1.72139				1114	4.43781	5.05473	0	3.98507		1114	0.427861	0.865672	1.99502	0.353234	1.39801	1.62687
1115	2.05473	1.90547	1.21393	1.9005	1.0796	10.9104	1.73632				1115	4.43781	5.04975	0	4.01493		1115	0.432836	0.850746	2.00995	0.348259	1.41294	1.63184
1116	2.0597	1.90547	1.22886	1.89552	1.0796	10.9353	1.75124				1116	4.43781	5.04478	0	4.04478		1116	0.437811	0.835821	2.02488	0.343284	1.42786	1.63184
1117	2.06468	1.90547	1.24378	1.89055	1.0796	10.9552	1.76617				1117	4.43781	5.0398	0	4.07463		1117	0.442786	0.820896	2.0398	0.338308	1.44279	1.63184
1118	2.06965	1.90547	1.25871	1.88557	1.0796	10.9751	1.78607				1118	4.43781	5.03483	0	4.10448		1118	0.447761	0.80597	2.05473	0.333333	1.45771	1.63184
1119	2.07463	1.90547	1.27363	1.8806	1.0796	10.995	1.80597				1119	4.44279	5.02985	0	4.13433		1119	0.452736	0.79602	2.06965	0.328358	1.47264	1.63184
1120	2.0796	1.90547	1.28856	1.87562	1.0796	11.0149	1.82587				1120	4.44776	5.02488	0	4.16418		1120	0.457711	0.78607	2.08458	0.323383	1.48756	1.63184
1121	2.08458	1.90547	1.30348	1.87065	1.0796	11.0348	1.84577				1121	4.45274	5.02488	0	4.19403		1121	0.467662	0.781095	2.0995	0.318408	1.50249	1.63184
1122	2.08955	1.90547	1.31841	1.86567	1.0796	11.0547	1.86567				1122	4.45771	5.02488	0	4.22388		1122	0.477612	0.776119	2.11443	0.313433	1.51244	1.63184
1123	2.09453	1.90547	1.33333	1.8607	1.0796	11.0746	1.88557				1123	4.46269	5.02488	0	4.25373		1123	0.487562	0.771144	2.12935	0.308458	1.52239	1.63184
1124	2.0995	1.90547	1.34826	1.85572	1.0796	11.0896	1.90547				1124	4.46766	5.02488	0	4.28856		1124	0.497512	0.766169	2.14428	0.303483	1.53234	1.63184
1125	2.10448	1.90547	1.36318	1.85075	1.0796	11.0995	1.92537				1125	4.47264	5.02488	0	4.32338		1125	0.507463	0.761194	2.1592	0.298507	1.54229	1.63184
1126	2.10945	1.90547	1.37811	1.84577	1.0796	11.1095	1.94527				1126	4.47761	5.02488	0	4.35821		1126	0.517413	0.756219	2.17413	0.293532	1.55224	1.63184
1127	2.11443	1.90547	1.39303	1.8408	1.0796	11.1194	1.96517				1127	4.48259	5.02488	0	4.38806		1127	0.527363	0.751244	2.18905	0.288557	1.56219	1.63184
1128	2.1194	1.90547	1.40796	1.83582	1.0796	11.1294	1.98507				1128	4.48756	5.02488	0	4.41791		1128	0.537313	0.746269	2.20398	0.283582	1.57214	1.63184
1129	2.12438	1.90547	1.42289	1.83085	1.0796	11.1343	2.00498				1129	4.49254	5.02488	0	4.44776		1129	0.547264	0.741294	2.21891	0.278607	1.58209	1.63184
1130	2.12935	1.90547	1.43284	1.8209	1.0796	11.1393	2.02488				1130	4.49751	5.02488	0	4.47761		1130	0.557214	0.736318	2.23383	0.273632	1.59204	1.63184
1131	2.1393	1.90547	1.44279	1.81095	1.0796	11.1443	2.04478				1131	4.50249	5.02488	0	4.50746		1131	0.567164	0.731343	2.24876	0.268657	1.60199	1.63184
1132	2.14925	1.90547	1.45274	1.801	1.0796	11.1493	2.06468				1132	4.50746	5.02488	0	4.53731		1132	0.577114	0.726368	2.26368	0.263682	1.61194	1.63184
1133	2.1592	1.90547	1.46269	1.79104	1.0796	11.1493	2.08458				1133	4.50746	5.02985	0	4.56716		1133	0.587065	0.721393	2.27861	0.258706	1.62189	1.63184
1134	2.16915	1.90547	1.47264	1.78109	1.0796	11.1443	2.10448				1134	4.50746	5.03483	0	4.59701		1134	0.597015	0.716418	2.29353	0.253731	1.63184	1.63184
1135	2.1791	1.90547	1.48259	1.77114	1.0796	11.1393	2.1194				1135	4.50746	5.0398	0	4.62189		1135	0.606965	0.711443	2.30846	0.248756	1.64179	1.63184
1136	2.18905	1.90547	1.49254	1.76119	1.0796	11.1343	2.13433				1136	4.50746	5.04478	0	4.64677		1136	0.616915	0.711443	2.32338	0.243781	1.65174	1.62687
1137	2.199	1.90547	1.50249	1.75124	1.0796	11.1343	2.14925				1137	4.50746	5.04478	0	4.67164		1137	0.626866	0.711443	2.33831	0.238806	1.66169	1.62189
1138	2.20896	1.90547	1.51244	1.74129	1.0796	11.1343	2.16418				1138	4.50746	5.04478	0	4.69652		1138	0.636816	0.711443	2.35323	0.238806	1.67164	1.61692
1139	2.21891	1.90547	1.52239	1.73134	1.0796	11.1343	2.1791				1139	4.50746	5.0398	0	4.72139		1139	0.646766	0.711443	2.36816	0.238806	1.68159	1.61194
1140	2.22886	1.90547	1.53234	1.72139	1.0796	11.1343	2.19403				1140	4.50746	5.03483	0	4.74129		1140	0.656716	0.711443	2.38308	0.238806	1.69154	1.60697
1141	2.23881	1.90547	1.54229	1.71144	1.0796	11.1343	2.20896				1141	4.50746	5.02985	0	4.76119		1141	0.666667	0.711443	2.39801	0.238806	1.70149	1.60199
1142	2.24876	1.90547	1.55224	1.70149	1.0796	11.1393	2.22388				1142	4.50746	5.02488	0	4.78109		1142	0.676617	0.711443	2.41294	0.238806	1.71144	1.59701
1143	2.25871	1.90547	1.56219	1.69154	1.0796	11.1443	2.23881				1143	4.51244	5.0199	0	4.801		1143	0.686567	0.711443	2.42786	0.238806	1.72139	1.59204
1144	2.26866	1.90547	1.57214	1.68159	1.0796	11.1493	2.25373				1144	4.51741	5.01493	0	4.82587		1144	0.696517	0.711443	2.44279	0.238806	1.73134	1.58706
1145	2.27861	1.90547	1.58209	1.67164	1.0796	11.1542	2.26866				1145	4.52239	5.00995	0	4.84577		1145	0.706468	0.711443	2.45771	0.238806	1.74129	1.58209
1146	2.28856	1.90547	1.59204	1.66169	1.0796	11.1592	2.28358				1146	4.52736	5.00498	0	4.86567		1146	0.716418	0.711443	2.47264	0.238806	1.75124	1.57711
1147	2.29851	1.90547	1.60199	1.65672	1.0796	11.1642	2.29851				1147	4.53234	5	0	4.88557		1147	0.726368	0.711443	2.48756	0.238806	1.76119	1.57214
1148	2.30846	1.90547	1.61194	1.65174	1.0796	11.1642	2.31343				1148	4.53731	4.99502	0	4.90547		1148	0.736318	0.711443	2.50249	0.238806	1.77114	1.56716
1149	2.31841	1.90547	1.62189	1.64677	1.0796	11.1642	2.32836				1149	4.54229	4.99502	0	4.92537		1149	0.746269	0.711443	2.51741	0.238806	1.78109	1.56219
1150	2.32836	1.90547	1.63184	1.64179	1.0796	11.1642	2.34328				1150	4.54726	4.99502	0	4.94527		1150	0.756219	0.711443	2.53234	0.238806	1.79104	1.55721
1151	2.33831	1.90547	1.64179	1.63682	1.0796	11.1592	2.35821				1151	4.55224	4.99502	0	4.96517		1151	0.766169	0.711443	2.54726	0.238806	1.801	1.55224
1152	2.34826	1.90547	1.65174	1.63184	1.0796	11.1493	2.37313				1152	4.55721	5	0	4.98507		1152	0.776119	0.711443	2.56716	0.238806	1.81095	1.54726
1153	2.35821	1.90547	1.66169	1.62687	1.0796	11.1443	2.38806				1153	4.56219	5.00498	0	5.00498		1153	0.78607	0.711443	2.58706	0.238806	1.8209	1.54229
1154	2.37313	1.90547	1.67164	1.62189	1.07463	11.1443	2.40796				1154	4.56219	5.00995	0	5.02488		1154	0.79602	0.711443	2.60697	0.238806	1.83085	1.53731
1155	2.38806	1.9005	1.68159	1.61692	1.07463	11.1393	2.42786				1155	4.56219	5.01493	0	5.0398		1155	0.80597	0.711443	2.62687	0.238806	1.8408	1.53234
1156	2.40299	1.89552	1.69154	1.61194	1.07463	11.1343	2.44776				1156	4.56219	5.0199	0	5.05473		1156	0.810945	0.711443	2.64677	0.238806	1.85572	1.52736
1157	2.41791	1.89055	1.70149	1.60697	1.07463	11.1343	2.46766				1157	4.56716	5.0199	0	5.06965		1157	0.81592	0.711443	2.66667	0.238806	1.86567	1.52239
1158	2.43284	1.88557	1.71144	1.60199	1.07463	11.1343	2.48756				1158	4.57214	5.0199	0	5.08955		1158	0.820896	0.711443	2.68657	0.238806	1.87562	1.51741
1159	2.44776	1.8806	1.72139	1.59701	1.07463	11.1343	2.50746				1159	4.57711	5.0199	0	5.10945		1159	0.825871	0.711443	2.70647	0.238806	1.88557	1.51244
1160	2.46269	1.87562	1.73134	1.59204	1.07463	11.1393	2.52736				1160	4.58209	5.0199	0	5.12935		1160	0.830846	0.711443	2.72637	0.238806	1.89552	1.50746
1161	2.47761	1.87562	1.74129	1.58706	1.07463	11.1443	2.54726				1161	4.58706	5.0199	0	5.14925		1161	0.835821	0.711443	2.74627	0.238806	1.90547	1.50249
1162	2.49254	1.87562	1.75124	1.58209	1.07463	11.1493	2.56716				1162	4.59204	5.0199	0	5.16915		1162	0.840796	0.711443	2.76119	0.238806	1.91542	1.49751
1163	2.50746	1.87562	1.76119	1.57711	1.07463	11.1542	2.58706				1163	4.59701	5.01493	0	5.18408		1163	0.845771	0.716418	2.77612	0.238806	1.92537	1.49254
1164	2.52239	1.87562	1.77114	1.57214	1.07463	11.1592	2.60199				1164	4.60199	5.00995	0	5.199		1164	0.850746	0.721393	2.79104	0.238806	1.93532	1.48756
1165	2.53731	1.87562	1.78109	1.56716	1.07463	11.1642	2.61692				1165	4.60697	5.00498	0	5.21393		1165	0.855721	0.726368	2.80597	0.238806	1.94527	1.48259
1166	2.55721	1.87562	1.79104	1.56219	1.07463	11.1642	2.63184				1166	4.60697	5	0	5.22886		1166	0.860697	0.731343	2.8209	0.238806	1.95522	1.47761
1167	2.57711	1.87562	1.801	1.55721	1.07463	11.1642	2.64677				1167	4.61194	4.99502	0	5.24378		1167	0.865672	0.736318	2.83085	0.238806	1.96517	1.47761
1168	2.59701	1.87562	1.81095	1.55224	1.07463	11.1692	2.66169				1168	4.61692	4.99005	0	5.25871		1168	0.870647	0.741294	2.83582	0.238806	1.97512	1.47761
1169	2.61692	1.87562	1.8209	1.54726	1.07463	11.1741	2.67662				1169	4.61692	4.98507	0	5.27363		1169	0.875622	0.746269	2.8408	0.238806	1.98507	1.47761
1170	2.63682	1.87562	1.82587	1.54229	1.07463	11.1791	2.69154				1170	4.61194	4.9801	0	5.28856		1170	0.880597	0.751244	2.84577	0.238806	1.99502	1.47761
1171	2.65672	1.87562	1.83085	1.53234	1.07463	11.1891	2.70647				1171	4.60697	4.97512	0	5.30348		1171	0.885572	0.756219	2.85075	0.238806	2.00498	1.47761
1172	2.67662	1.8806	1.83582	1.52239	1.07463	11.199	2.72139				1172	4.60199	4.97015	0	5.31841		1172	0.890547	0.761194	2.85572	0.238806	2.01493	1.47761
1173	2.69652	1.88557	1.83582	1.51244	1.0796	11.209	2.73632				1173	4.60199	4.97015	0	5.33333		1173	0.895522	0.771144	2.8607	0.238806	2.02488	1.47761
1174	2.71642	1.89055	1.83582	1.50249	1.08458	11.2189	2.75124				1174	4.60199	4.97015	0	5.35323		1174	0.900498	0.781095	2.8607	0.238806	2.03483	1.47761
1175	2.73632	1.89552	1.83582	1.49254	1.08955	11.2239	2.76617				1175	4.60199	4.97015	0	5.37313		1175	0.905473	0.791045	2.8607	0.238806	2.04478	1.47761
1176	2.75622	1.9005	1.83582	1.48259	1.09453	11.2289	2.78109				1176	4.60199	4.97015	0	5.39303		1176	0.910448	0.800995	2.8607	0.238806	2.05473	1.47761
1177	2.77612	1.90547	1.83582	1.47264	1.0995	11.2338	2.79602				1177	4.60697	4.97015	0	5.41294		1177	0.915423	0.810945	2.8607	0.238806	2.06468	1.47761
1178	2.79602	1.91045	1.83582	1.46269	1.0995	11.2338	2.81095				1178	4.61194	4.97015	0	5.43284		1178	0.920398	0.820896	2.8607	0.238806	2.07463	1.47761
1179	2.81592	1.91542	1.83582	1.45274	1.0995	11.2338	2.82587				1179	4.61692	4.97015	0	5.45274		1179	0.925373	0.830846	2.8607	0.238806	2.0796	1.47761
1180	2.83582	1.9204	1.83582	1.44279	1.0995	11.2338	2.8408				1180	4.62189	4.97015	0	5.47264		1180	0.930348	0.840796	2.8607	0.238806	2.08458	1.47761
1181	2.85572	1.92537	1.83582	1.43284	1.0995	11.2289	2.85572				1181	4.62687	4.97015	0	5.48756		1181	0.935323	0.850746	2.8607	0.238806	2.08458	1.47761
1182	2.87562	1.93035	1.83582	1.42289	1.0995	11.2239	2.87065				1182	4.63184	4.97015	0	5.50249		1182	0.940299	0.860697	2.8607	0.238806	2.08458	1.47761
1183	2.89552	1.93532	1.83582	1.41294	1.0995	11.2239	2.88557				1183	4.63682	4.97015	0	5.51741		1183	0.945274	0.870647	2.8607	0.238806	2.08955	1.47761
1184	2.91542	1.9403	1.83582	1.40796	1.0995	11.2189	2.9005				1184	4.65174	4.97015	0	5.53234		1184	0.950249	0.880597	2.8607	0.238806	2.09453	1.47761
1185	2.93532	1.9403	1.83582	1.40299	1.0995	11.2139	2.91542				1185	4.66169	4.97015	0	5.54726		1185	0.955224	0.890547	2.8607	0.238806	2.0995	1.48259
1186	2.95522	1.9403	1.83582	1.39801	1.0995	11.209	2.93035				1186	4.67164	4.97015	0	5.56219		1186	0.960199	0.900498	2.8607	0.243781	2.10448	1.48756
1187	2.97512	1.9403	1.83582	1.39303	1.0995	11.204	2.9403				1187	4.68159	4.97015	0	5.57711		1187	0.965174	0.910448	2.8607	0.248756	2.10945	1.49254
1188	2.99005	1.9403	1.83582	1.38806	1.0995	11.199	2.95025				1188	4.69154	4.97015	0	5.59204		1188	0.970149	0.920398	2.8607	0.253731	2.11443	1.49254
1189	3.00498	1.9403	1.83582	1.38308	1.0995	11.194	2.9602				1189	4.70149	4.97015	0	5.61194		1189	0.975124	0.930348	2.8607	0.258706	2.1194	1.49254
1190	3.0199	1.9403	1.83582	1.37811	1.0995	11.1891	2.97015				1190	4.71144	4.97015	0	5.63184		1190	0.9801	0.940299	2.8607	0.263682	2.12438	1.49254
1191	3.0398	1.9403	1.83582	1.37313	1.0995	11.1841	2.9801				1191	4.72139	4.97015	0	5.65174		1191	0.985075	0.950249	2.8607	0.268657	2.12935	1.49254
1192	3.0597	1.9403	1.83582	1.36816	1.0995	11.1692	2.99005				1192	4.73134	4.97015	0	5.67164		1192	0.985075	0.960199	2.8607	0.273632	2.13433	1.49254
1193	3.0796	1.9403	1.83582	1.36318	1.0995	11.1542	3				1193	4.74129	4.97015	0	5.69154		1193	0.985075	0.970149	2.8607	0.278607	2.1393	1.49254
1194	3.0995	1.9403	1.83582	1.35821	1.0995	11.1393	3.00995				1194	4.75124	4.97015	0	5.71144		1194	0.985075	0.9801	2.8607	0.283582	2.14925	1.49254
1195	3.1194	1.9403	1.83582	1.35323	1.0995	11.1244	3.01493				1195	4.76119	4.97015	0	5.73134		1195	0.985075	0.995025	2.8607	0.288557	2.1592	1.49254
1196	3.1393	1.9403	1.83582	1.34826	1.10448	11.1144	3.01493				1196	4.77114	4.96517	0	5.74627		1196	0.985075	1.00995	2.8607	0.293532	2.16915	1.49254
1197	3.1592	1.9403	1.83582	1.34328	1.10945	11.1045	3.01493				1197	4.77612	4.96517	0	5.76119		1197	0.99005	1.02488	2.8607	0.298507	2.1791	1.49254
1198	3.1791	1.9403	1.83582	1.33831	1.11443	11.0896	3.01493				1198	4.78109	4.96517	0	5.77612		1198	0.995025	1.0398	2.8607	0.303483	2.18905	1.49254
1199	3.19403	1.9403	1.83582	1.33333	1.1194	11.0796	3.01493				1199	4.78109	4.96517	0	5.78607		1199	1	1.05473	2.8607	0.308458	2.199	1.49254
1200	3.20398	1.9403	1.83085	1.32836	1.12438	11.0697	3.01493				1200	4.78109	4.96517	0	5.79602		1200	1.00498	1.06965	2.8607	0.313433	2.20896	1.49254
1201	3.21393	1.9403	1.82587	1.32338	1.12935	11.0647	3.01493				1201	4.78109	4.96517	0	5.80597		1201	1.00995	1.08458	2.8607	0.318408	2.21891	1.49254
1202	3.22388	1.9403	1.8209	1.31343	1.13433	11.0547	3.01493				1202	4.78109	4.96517	0	5.81592		1202	1.01493	1.0995	2.8607	0.323383	2.23383	1.49254
1203	3.23383	1.9403	1.81592	1.30348	1.1393	11.0448	3.01493				1203	4.78109	4.97015	0	5.8209		1203	1.0199	1.11443	2.8607	0.328358	2.24876	1.49254
1204	3.24378	1.93532	1.81095	1.29353	1.14428	11.0348	3.01493				1204	4.78109	4.97015	0	5.82587		1204	1.02488	1.12935	2.8607	0.333333	2.26368	1.49254
1205	3.25373	1.93035	1.80597	1.28358	1.14925	11.0249	3.01493				1205	4.78109	4.97015	0	5.83085		1205	1.02985	1.1393	2.8607	0.338308	2.27861	1.49254
1206	3.26368	1.92537	1.801	1.27363	1.15423	11.01	3.01493				1206	4.78109	4.97015	0	5.83582		1206	1.03483	1.14925	2.8607	0.343284	2.29851	1.49254
1207	3.26866	1.9204	1.79602	1.26368	1.1592	10.995	3.01493				1207	4.78109	4.97015	0	5.8408		1207	1.0398	1.1592	2.8607	0.353234	2.31841	1.49254
1208	3.26866	1.91045	1.79104	1.25373	1.16418	10.9751	3.01493				1208	4.78607	4.96517	0	5.84577		1208	1.04478	1.16915	2.8607	0.363184	2.33831	1.49254
1209	3.26866	1.90547	1.78607	1.24378	1.16915	10.9552	3.01493				1209	4.78607	4.9602	0	5.85075		1209	1.05473	1.1791	2.85572	0.373134	2.35821	1.49254
1210	3.26866	1.9005	1.78109	1.23383	1.17413	10.9403	3.01493				1210	4.78607	4.95522	0	5.85572		1210	1.06468	1.18905	2.85075	0.383085	2.37811	1.49254
1211	3.26866	1.89552	1.77612	1.22388	1.1791	10.9254	3.01493				1211	4.78607	4.94527	0	5.8607		1211	1.07463	1.199	2.84577	0.393035	2.39801	1.49254
1212	3.26866	1.89055	1.77114	1.21393	1.18408	10.9204	3.01493				1212	4.78607	4.93035	0	5.8607		1212	1.08458	1.20896	2.8408	0.402985	2.41791	1.49254
1213	3.26866	1.88557	1.76617	1.20398	1.18905	10.9154	3.01493				1213	4.78607	4.91542	0	5.8607		1213	1.09453	1.21891	2.83582	0.412935	2.43781	1.49254
1214	3.26866	1.8806	1.76119	1.19403	1.19403	10.9055	3.01493				1214	4.78607	4.90547	0	5.8607		1214	1.10448	1.22886	2.83085	0.422886	2.45771	1.49254
1215	3.26368	1.8806	1.75622	1.18408	1.199	10.8955	3.01493				1215	4.78607	4.89552	0	5.8607		1215	1.11443	1.23881	2.8209	0.432836	2.47761	1.49254
1216	3.25871	1.8806	1.75124	1.17413	1.20398	10.8856	3.01493				1216	4.78607	4.88557	0	5.8607		1216	1.12438	1.24876	2.81095	0.442786	2.49751	1.49254
1217	3.25373	1.8806	1.74627	1.16418	1.20896	10.8706	3.00995				1217	4.78109	4.87562	0	5.8607		1217	1.13433	1.25871	2.801	0.452736	2.52239	1.49254
1218	3.24876	1.8806	1.74129	1.15423	1.21393	10.8557	3.00498				1218	4.77612	4.86567	0	5.8607		1218	1.14428	1.26368	2.79104	0.462687	2.54726	1.48756
1219	3.24378	1.8806	1.73632	1.14428	1.21891	10.8358	3				1219	4.77114	4.8607	0	5.8607		1219	1.15423	1.26866	2.78109	0.472637	2.57214	1.48259
1220	3.23881	1.8806	1.73134	1.13433	1.22388	10.8159	2.99502				1220	4.76617	4.85572	0	5.8607		1220	1.16418	1.27363	2.77114	0.482587	2.59701	1.47761
1221	3.23383	1.8806	1.72637	1.12438	1.22886	10.796	2.99005				1221	4.76119	4.85075	0	5.8607		1221	1.17413	1.28358	2.76119	0.492537	2.62189	1.47264
1222	3.22886	1.8806	1.72139	1.11443	1.23383	10.7761	2.98507				1222	4.75622	4.84577	0	5.8607		1222	1.18408	1.29353	2.75124	0.502488	2.64677	1.46766
1223	3.22388	1.8806	1.71642	1.10448	1.23881	10.7612	2.9801				1223	4.75622	4.8408	0	5.8607		1223	1.19403	1.30348	2.74129	0.512438	2.67662	1.46269
1224	3.21891	1.8806	1.71144	1.09453	1.24378	10.7463	2.97512				1224	4.75622	4.83582	0	5.8607		1224	1.20398	1.31343	2.73134	0.522388	2.70149	1.45771
1225	3.21393	1.8806	1.70647	1.08458	1.24876	10.7313	2.97015				1225	4.75622	4.83085	0	5.8607		1225	1.21393	1.32338	2.72139	0.532338	2.72637	1.45274
1226	3.20896	1.8806	1.70149	1.07463	1.25373	10.7164	2.96517				1226	4.75622	4.83085	0	5.86567		1226	1.22388	1.33333	2.71144	0.542289	2.75124	1.44776
1227	3.20398	1.8806	1.69652	1.06468	1.25871	10.6965	2.9602				1227	4.75622	4.83085	0	5.87065		1227	1.23383	1.34328	2.70149	0.552239	2.78109	1.44279
1228	3.199	1.88557	1.69154	1.05473	1.26866	10.6866	2.95522				1228	4.75622	4.83085	0	5.87562		1228	1.24378	1.35323	2.69154	0.562189	2.81095	1.43781
1229	3.19403	1.89055	1.68657	1.04478	1.27861	10.6766	2.95025				1229	4.75622	4.83085	0	5.8806		1229	1.25373	1.36318	2.68159	0.572139	2.8408	1.43284
1230	3.18905	1.89552	1.68159	1.03483	1.28856	10.6667	2.94527				1230	4.75622	4.83085	0	5.88557		1230	1.26368	1.37313	2.67164	0.58209	2.87065	1.42786
1231	3.18408	1.9005	1.67662	1.02488	1.29851	10.6567	2.9403				1231	4.75622	4.83085	0	5.89055		1231	1.27363	1.38308	2.66169	0.59204	2.9005	1.42289
1232	3.1791	1.90547	1.66667	1.00995	1.30846	10.6468	2.93532				1232	4.76617	4.83085	0	5.89552		1232	1.28358	1.39303	2.65174	0.60199	2.93035	1.41791
1233	3.17413	1.91045	1.65672	0.995025	1.31841	10.6418	2.93035				1233	4.77612	4.83085	0	5.9005		1233	1.29353	1.40299	2.64179	0.61194	2.9602	1.41294
1234	3.16915	1.91542	1.64677	0.9801	1.32836	10.6368	2.92537				1234	4.78607	4.83085	0	5.90547		1234	1.30348	1.41294	2.63184	0.621891	2.99005	1.40796
1235	3.16418	1.9204	1.63682	0.965174	1.33831	10.6269	2.9204				1235	4.79602	4.83085	0	5.91045		1235	1.31343	1.42289	2.62189	0.631841	3.0199	1.40299
1236	3.1592	1.92537	1.62687	0.950249	1.34826	10.6119	2.91542				1236	4.80597	4.83085	0	5.91542		1236	1.32338	1.43284	2.61194	0.641791	3.04975	1.39801
1237	3.15423	1.93035	1.61692	0.935323	1.35821	10.597	2.90547				1237	4.81592	4.83085	0	5.91542		1237	1.33333	1.44279	2.60199	0.646766	3.0796	1.39303
1238	3.14925	1.93532	1.60697	0.920398	1.36816	10.5821	2.89552				1238	4.82587	4.83085	0	5.91542		1238	1.34328	1.45274	2.59204	0.651741	3.10945	1.38308
1239	3.14428	1.9403	1.59701	0.905473	1.38308	10.5721	2.88557				1239	4.8408	4.82587	0	5.91542		1239	1.35323	1.46269	2.58209	0.656716	3.1393	1.37313
1240	3.1393	1.94527	1.58706	0.890547	1.39801	10.5622	2.87562				1240	4.85572	4.8209	0	5.91542		1240	1.36318	1.47264	2.57214	0.661692	3.16915	1.36318
1241	3.13433	1.95025	1.57711	0.875622	1.41294	10.5522	2.86567				1241	4.87065	4.81095	0	5.91542		1241	1.37313	1.48259	2.56219	0.666667	3.199	1.35323
1242	3.13433	1.95522	1.56716	0.860697	1.42786	10.5423	2.85572				1242	4.88557	4.801	0	5.91045		1242	1.38308	1.49254	2.55224	0.671642	3.22886	1.34328
1243	3.13433	1.9602	1.55721	0.845771	1.44279	10.5323	2.84577				1243	4.9005	4.79104	0	5.90547		1243	1.39303	1.50249	2.54229	0.676617	3.25871	1.33333
1244	3.13433	1.96517	1.54726	0.830846	1.45771	10.5224	2.83582				1244	4.9204	4.78109	0	5.9005		1244	1.40299	1.51244	2.53234	0.681592	3.28856	1.32338
1245	3.13433	1.97015	1.53731	0.81592	1.47264	10.5124	2.82587				1245	4.9403	4.77114	0	5.89552		1245	1.41294	1.52239	2.52239	0.686567	3.31841	1.31343
1246	3.13433	1.97512	1.52736	0.800995	1.48756	10.5025	2.81592				1246	4.9602	4.76119	0	5.89055		1246	1.42289	1.53234	2.51244	0.691542	3.34826	1.30348
1247	3.13433	1.9801	1.51741	0.78607	1.50746	10.4975	2.80597				1247	4.9801	4.75124	0	5.8806		1247	1.43284	1.54229	2.50249	0.696517	3.37811	1.29353
1248	3.13433	1.98507	1.50746	0.771144	1.52736	10.4925	2.79602				1248	5	4.74129	0	5.87065		1248	1.44279	1.55224	2.49254	0.701493	3.40796	1.28358
1249	3.13433	1.99005	1.49751	0.756219	1.54726	10.4876	2.78607				1249	5.0199	4.73134	0	5.8607		1249	1.45274	1.56219	2.48259	0.706468	3.43781	1.27363
1250	3.13433	1.99502	1.48756	0.741294	1.56716	10.4776	2.77612				1250	5.0398	4.72637	0	5.85075		1250	1.46269	1.57214	2.47264	0.711443	3.46766	1.26368
1251	3.13433	2	1.47761	0.726368	1.59204	10.4776	2.76617				1251	5.0597	4.71642	0	5.8408		1251	1.47264	1.58209	2.45771	0.716418	3.49751	1.25373
1252	3.13433	2.00498	1.46766	0.711443	1.61692	10.4726	2.75622				1252	5.0796	4.70647	0	5.83085		1252	1.48259	1.59204	2.44279	0.721393	3.52736	1.24378
1253	3.12935	2.00995	1.45771	0.696517	1.64179	10.4627	2.74129				1253	5.0995	4.69652	0	5.8209		1253	1.49254	1.60199	2.42786	0.726368	3.55721	1.23383
1254	3.12438	2.0199	1.44776	0.681592	1.66667	10.4527	2.72637				1254	5.1194	4.68657	0	5.81095		1254	1.50249	1.61194	2.41294	0.731343	3.58706	1.22388
1255	3.1194	2.02985	1.43781	0.666667	1.69154	10.4428	2.71144				1255	5.1393	4.67662	0	5.80597		1255	1.51244	1.62189	2.39801	0.736318	3.61194	1.21393
1256	3.11443	2.0398	1.42786	0.651741	1.71144	10.4328	2.69652				1256	5.14925	4.66667	0	5.801		1256	1.52239	1.63184	2.38308	0.741294	3.63682	1.20398
1257	3.10945	2.04975	1.41791	0.636816	1.73134	10.4179	2.68159				1257	5.1592	4.65672	0	5.78607		1257	1.53234	1.64179	2.36816	0.746269	3.66169	1.19403
1258	3.10448	2.0597	1.40796	0.621891	1.75124	10.403	2.66667				1258	5.16915	4.64677	0	5.77114		1258	1.53731	1.65174	2.35323	0.751244	3.68657	1.18408
1259	3.0995	2.06965	1.39801	0.606965	1.77114	10.3831	2.65174				1259	5.1791	4.63184	0	5.75622		1259	1.54229	1.66169	2.33831	0.756219	3.70647	1.17413
1260	3.09453	2.07463	1.38806	0.59204	1.79104	10.3632	2.63682				1260	5.18905	4.61692	0	5.74129		1260	1.54726	1.67164	2.32338	0.761194	3.72637	1.16418
1261	3.08955	2.0796	1.37811	0.577114	1.81095	10.3433	2.62189				1261	5.199	4.60199	0	5.72637		1261	1.55224	1.68159	2.30846	0.766169	3.74627	1.15423
1262	3.08458	2.08458	1.36816	0.567164	1.83582	10.3284	2.60697				1262	5.20896	4.59204	0	5.71642		1262	1.55721	1.68657	2.29353	0.771144	3.76617	1.14428
1263	3.0796	2.08955	1.35821	0.557214	1.8607	10.3134	2.59204				1263	5.21891	4.58209	0	5.70647		1263	1.56219	1.69154	2.27861	0.776119	3.78607	1.13433
1264	3.07463	2.09453	1.34826	0.547264	1.88557	10.2985	2.57711				1264	5.22886	4.57214	0	5.69652		1264	1.56716	1.69652	2.25871	0.781095	3.80597	1.12438
1265	3.06965	2.0995	1.33831	0.537313	1.91045	10.2886	2.56219				1265	5.23881	4.56716	0	5.68657		1265	1.57214	1.70149	2.23881	0.78607	3.82587	1.11443
1266	3.06468	2.10448	1.32836	0.527363	1.93532	10.2786	2.54229				1266	5.24876	4.56219	0	5.67662		1266	1.57711	1.70647	2.21891	0.791045	3.84577	1.10448
1267	3.0597	2.10945	1.31841	0.517413	1.9602	10.2637	2.52239				1267	5.25871	4.55721	0	5.66667		1267	1.58209	1.71144	2.20398	0.79602	3.86567	1.09453
1268	3.05473	2.11443	1.30846	0.507463	1.99005	10.2537	2.50249				1268	5.26866	4.55224	0	5.65672		1268	1.58706	1.71642	2.18905	0.800995	3.88557	1.08458
1269	3.04975	2.1194	1.29851	0.497512	2.0199	10.2438	2.48259				1269	5.27861	4.54726	0	5.64677		1269	1.59204	1.72139	2.16915	0.80597	3.91045	1.07463
1270	3.04478	2.12438	1.28856	0.492537	2.04975	10.2338	2.46269				1270	5.28856	4.54229	0	5.63682		1270	1.59701	1.72637	2.14925	0.810945	3.93532	1.06468
1271	3.0398	2.12935	1.27861	0.487562	2.0796	10.2239	2.44279				1271	5.29851	4.53731	0	5.62687		1271	1.60199	1.73134	2.12935	0.81592	3.9602	1.05473
1272	3.03483	2.13433	1.26866	0.482587	2.10945	10.2189	2.42289				1272	5.30348	4.53234	0	5.61692		1272	1.60697	1.73632	2.10945	0.820896	3.98507	1.04478
1273	3.02985	2.1393	1.25871	0.477612	2.1393	10.2139	2.40299				1273	5.30846	4.52736	0	5.60199		1273	1.61194	1.74129	2.09453	0.825871	4.00995	1.03483
1274	3.02488	2.14428	1.24876	0.472637	2.16915	10.2139	2.38308				1274	5.31343	4.52736	0	5.58706		1274	1.61692	1.74627	2.0796	0.830846	4.03483	1.02488
1275	3.0199	2.14925	1.23881	0.467662	2.199	10.2139	2.36318				1275	5.31841	4.52736	0	5.57214		1275	1.62189	1.75124	2.06468	0.835821	4.0597	1.01493
1276	3.01493	2.15423	1.22886	0.462687	2.22886	10.2139	2.34328				1276	5.31841	4.52736	0	5.55721		1276	1.62687	1.75622	2.04975	0.840796	4.08458	1.00498
1277	3.00995	2.1592	1.21891	0.457711	2.25871	10.2139	2.32338				1277	5.31841	4.52736	0	5.54229		1277	1.63184	1.76119	2.03483	0.845771	4.10945	0.995025
1278	3.00498	2.16418	1.20896	0.452736	2.28856	10.2139	2.30348				1278	5.31841	4.52736	0	5.52736		1278	1.63682	1.76617	2.0199	0.850746	4.1393	0.985075
1279	3	2.16915	1.199	0.447761	2.31841	10.2139	2.28358				1279	5.31841	4.52736	0	5.51244		1279	1.64179	1.77114	2.00498	0.855721	4.16915	0.975124
1280	2.99502	2.17413	1.18905	0.442786	2.34328	10.2139	2.26368				1280	5.31841	4.52736	0	5.49751		1280	1.64677	1.77612	1.99005	0.860697	4.199	0.965174
1281	2.99005	2.1791	1.1791	0.437811	2.36816	10.2139	2.24378				1281	5.31841	4.53234	0	5.48259		1281	1.65174	1.78109	1.97512	0.865672	4.22886	0.955224
1282	2.98507	2.18408	1.16915	0.432836	2.39303	10.209	2.22388				1282	5.31841	4.53731	0	5.46766		1282	1.65672	1.78607	1.9602	0.870647	4.25373	0.945274
1283	2.9801	2.18905	1.1592	0.427861	2.41791	10.204	2.20398				1283	5.31343	4.54229	0	5.44776		1283	1.66169	1.79104	1.94527	0.875622	4.27363	0.935323
1284	2.97512	2.19403	1.14925	0.422886	2.44279	10.199	2.18408				1284	5.30846	4.54726	0	5.42786		1284	1.66667	1.79602	1.93035	0.880597	4.29353	0.925373
1285	2.97015	2.199	1.1393	0.41791	2.46766	10.194	2.16418				1285	5.30348	4.55224	0	5.40796		1285	1.67164	1.801	1.91542	0.885572	4.31343	0.915423
1286	2.96517	2.20398	1.12935	0.412935	2.49254	10.1841	2.14925				1286	5.29851	4.56219	0	5.38308		1286	1.67662	1.80597	1.9005	0.890547	4.33333	0.905473
1287	2.9602	2.20398	1.1194	0.40796	2.51741	10.1741	2.13433				1287	5.28856	4.57214	0	5.36318		1287	1.68159	1.81095	1.88557	0.895522	4.35323	0.900498
1288	2.95522	2.20398	1.10945	0.402985	2.54229	10.1642	2.1194				1288	5.27861	4.58209	0	5.33831		1288	1.68657	1.81592	1.87065	0.900498	4.37313	0.895522
1289	2.95025	2.20398	1.0995	0.39801	2.56716	10.1542	2.10448				1289	5.26866	4.59204	0	5.30846		1289	1.69154	1.8209	1.85572	0.905473	4.39303	0.890547
1290	2.93532	2.20398	1.08955	0.393035	2.59204	10.1443	2.08955				1290	5.25871	4.60199	0	5.27861		1290	1.69652	1.82587	1.8408	0.910448	4.41294	0.885572
1291	2.9204	2.20398	1.0796	0.38806	2.61692	10.1393	2.07463				1291	5.24876	4.61194	0	5.24876		1291	1.70149	1.83085	1.82587	0.915423	4.43284	0.880597
1292	2.90547	2.20398	1.06965	0.383085	2.64179	10.1343	2.0597				1292	5.23881	4.62189	0	5.21891		1292	1.70647	1.83582	1.81095	0.920398	4.45274	0.875622
1293	2.89055	2.20398	1.0597	0.378109	2.66667	10.1294	2.04478				1293	5.22886	4.63184	0	5.18905		1293	1.71144	1.8408	1.79602	0.925373	4.46766	0.870647
1294	2.87562	2.20398	1.04975	0.373134	2.69154	10.1194	2.02985				1294	5.21891	4.64179	0	5.1592		1294	1.71144	1.85075	1.78109	0.930348	4.48259	0.865672
1295	2.8607	2.20398	1.0398	0.368159	2.71642	10.1095	2.0199				1295	5.20896	4.65174	0	5.13433		1295	1.71144	1.8607	1.77114	0.935323	4.49751	0.860697
1296	2.84577	2.20398	1.02985	0.363184	2.74129	10.0995	2.00995				1296	5.20896	4.66169	0	5.10945		1296	1.70647	1.87065	1.76119	0.940299	4.51244	0.855721
1297	2.83085	2.20398	1.0199	0.358209	2.76617	10.0945	1.99502				1297	5.20896	4.67164	0	5.08458		1297	1.70149	1.8806	1.75124	0.945274	4.52736	0.850746
1298	2.81592	2.20398	1.00995	0.353234	2.79104	10.0846	1.9801				1298	5.21393	4.67662	0	5.0597		1298	1.69652	1.89055	1.74129	0.950249	4.54229	0.845771
1299	2.80597	2.20398	1	0.348259	2.81592	10.0746	1.96517				1299	5.21891	4.68159	0	5.03483		1299	1.69154	1.9005	1.73134	0.955224	4.55721	0.840796
1300	2.79602	2.20398	0.99005	0.343284	2.8408	10.0597	1.95025				1300	5.22388	4.68657	0	5.00995		1300	1.68657	1.91045	1.72139	0.960199	4.57214	0.835821
1301	2.78607	2.20398	0.9801	0.343284	2.86567	10.0448	1.93532				1301	5.22886	4.69154	0	4.9801		1301	1.68159	1.9204	1.71144	0.965174	4.58209	0.830846
1302	2.77612	2.20398	0.965174	0.343284	2.89055	10.0299	1.9204				1302	5.23383	4.69652	0	4.95025		1302	1.67662	1.93035	1.70149	0.970149	4.59204	0.825871
1303	2.76617	2.20896	0.950249	0.343284	2.91542	10.0149	1.90547				1303	5.23881	4.70647	0	4.9204		1303	1.67164	1.9403	1.69154	0.975124	4.60199	0.820896
1304	2.75622	2.21393	0.935323	0.343284	2.9403	9.99502	1.89055				1304	5.24378	4.71642	0	4.89055		1304	1.66667	1.95025	1.68159	0.9801	4.61194	0.81592
1305	2.74627	2.21891	0.920398	0.343284	2.96517	9.97512	1.87562				1305	5.24876	4.72637	0	4.85572		1305	1.66169	1.9602	1.67164	0.985075	4.62189	0.810945
1306	2.73632	2.22388	0.905473	0.343284	2.99005	9.95522	1.8607				1306	5.25373	4.73632	0	4.8209		1306	1.65672	1.97015	1.66169	0.985075	4.63184	0.80597
1307	2.73134	2.23383	0.890547	0.343284	3.01493	9.9403	1.84577				1307	5.25373	4.74627	0	4.78607		1307	1.65174	1.97512	1.65174	0.985075	4.64179	0.800995
1308	2.72637	2.23881	0.875622	0.343284	3.0398	9.9204	1.83085				1308	5.25373	4.75622	0	4.75124		1308	1.64179	1.9801	1.64179	0.985075	4.65174	0.79602
1309	2.71642	2.24378	0.860697	0.343284	3.06468	9.9005	1.81592				1309	5.25373	4.76617	0	4.71642		1309	1.63184	1.98507	1.63184	0.985075	4.66169	0.791045
1310	2.70647	2.24876	0.845771	0.343284	3.08955	9.8806	1.801				1310	5.25373	4.77612	0	4.68159		1310	1.62189	1.99005	1.62189	0.985075	4.67164	0.78607
1311	2.69652	2.25373	0.830846	0.343284	3.11443	9.85572	1.78607				1311	5.24876	4.78607	0	4.65174		1311	1.61194	1.99502	1.60697	0.985075	4.68159	0.781095
1312	2.68657	2.25871	0.820896	0.343284	3.1393	9.83085	1.77114				1312	5.24378	4.79602	0	4.62189		1312	1.60697	2	1.59204	0.985075	4.69154	0.776119
1313	2.67662	2.26368	0.810945	0.343284	3.16418	9.80597	1.75622				1313	5.23881	4.80597	0	4.59204		1313	1.60199	2.00498	1.57711	0.985075	4.70149	0.771144
1314	2.67164	2.26368	0.800995	0.343284	3.19403	9.78607	1.74129				1314	5.23383	4.81095	0	4.56219		1314	1.59701	2.00995	1.56716	0.985075	4.71144	0.766169
1315	2.66667	2.26368	0.791045	0.343284	3.22388	9.76617	1.72637				1315	5.22886	4.81592	0	4.53234		1315	1.59204	2.01493	1.55721	0.985075	4.72139	0.761194
1316	2.66169	2.26368	0.781095	0.343284	3.25373	9.74627	1.71144				1316	5.22886	4.8209	0	4.50249		1316	1.58706	2.0199	1.54726	0.985075	4.73134	0.756219
1317	2.65672	2.26368	0.771144	0.343284	3.28358	9.72637	1.69652				1317	5.22886	4.82587	0	4.47264		1317	1.58209	2.02488	1.53731	0.985075	4.74129	0.756219
1318	2.65174	2.26866	0.761194	0.343284	3.31343	9.71144	1.68159				1318	5.22886	4.82587	0	4.44279		1318	1.57711	2.02985	1.52736	0.985075	4.75124	0.756219
1319	2.64677	2.27363	0.751244	0.343284	3.34328	9.69652	1.66169				1319	5.23383	4.82587	0	4.41294		1319	1.57214	2.03483	1.51741	0.985075	4.76119	0.756219
1320	2.64179	2.27861	0.741294	0.343284	3.37313	9.68159	1.64179				1320	5.23881	4.82587	0	4.38308		1320	1.56716	2.02985	1.50746	0.985075	4.77114	0.756219
1321	2.63682	2.28358	0.731343	0.343284	3.40299	9.66667	1.62189				1321	5.24378	4.82587	0	4.35323		1321	1.56219	2.02488	1.49751	0.985075	4.78109	0.756219
1322	2.63184	2.28856	0.721393	0.343284	3.43284	9.65174	1.60199				1322	5.24378	4.82587	0	4.32338		1322	1.55721	2.0199	1.48756	0.985075	4.79104	0.756219
1323	2.62687	2.29353	0.711443	0.343284	3.46269	9.63682	1.58209				1323	5.24378	4.82587	0	4.29353		1323	1.55224	2.01493	1.47761	0.985075	4.80597	0.756219
1324	2.62189	2.29851	0.701493	0.343284	3.49254	9.62189	1.56219				1324	5.24378	4.82587	0	4.26368		1324	1.54726	2.00995	1.46766	0.985075	4.8209	0.756219
1325	2.61692	2.30348	0.691542	0.343284	3.52239	9.60697	1.54229				1325	5.24378	4.8209	0	4.23383		1325	1.54229	2.00498	1.45771	0.985075	4.83582	0.756219
1326	2.61194	2.30846	0.681592	0.343284	3.55224	9.59701	1.52239				1326	5.24378	4.81592	0	4.20398		1326	1.53731	2	1.44776	0.985075	4.85075
1327	2.61194	2.30846	0.671642	0.343284	3.57711	9.58209	1.50249				1327	5.24378	4.81095	0	4.17413		1327	1.53731	1.99502	1.43781	0.985075	4.86567
1328	2.61194	2.30846	0.661692	0.343284	3.60199	9.56219	1.48259				1328	5.24876	4.80597	0	4.14428		1328	1.53731	1.99005	1.42786	0.985075	4.8806
1329	2.61194	2.30846	0.651741	0.343284	3.62687	9.54229	1.46269				1329	5.25373	4.801	0	4.11443		1329	1.53731	1.98507	1.41791	0.985075	4.89552
1330	2.61194	2.30846	0.641791	0.343284	3.65174	9.52239	1.44279				1330	5.25871	4.79602	0	4.08458		1330	1.53731	1.9801	1.40796	0.985075	4.91045
1331	2.61194	2.30846	0.636816	0.348259	3.67662	9.50249	1.42289				1331	5.25871	4.79104	0	4.05473		1331	1.53731	1.97512	1.39801	0.985075	4.92537
1332	2.61194	2.30846	0.631841	0.353234	3.70149	9.48259	1.40299				1332	5.25871	4.78607	0	4.02488		1332	1.53731	1.97015	1.38806	0.985075	4.9403
1333	2.61194	2.30846	0.626866	0.358209	3.72637	9.46269	1.38308				1333	5.25871	4.78109	0	3.99502		1333	1.53731	1.96517	1.37811	0.985075	4.95522
1334	2.61194	2.30846	0.621891	0.363184	3.75124	9.44776	1.36318				1334	5.25871	4.77612	0	3.96517		1334	1.53731	1.9602	1.36816	0.985075	4.97015
1335	2.61194	2.30846	0.616915	0.368159	3.78109	9.43781	1.34328				1335	5.25871	4.77114	0	3.93532		1335	1.53731	1.95522	1.35821	0.985075	4.98507
1336	2.61194	2.30846	0.61194	0.373134	3.81095	9.42786	1.32836				1336	5.25871	4.76617	0	3.91045		1336	1.54229	1.95025	1.34826	0.985075	5
1337	2.61194	2.30846	0.606965	0.378109	3.8408	9.41791	1.31343				1337	5.25871	4.76119	0	3.88557		1337	1.54726	1.94527	1.33831	0.985075	5.01493
1338	2.61194	2.30846	0.60199	0.383085	3.86567	9.39801	1.29851				1338	5.25373	4.76617	0	3.8607		1338	1.55224	1.9403	1.32836	0.985075	5.02985
1339	2.61194	2.30846	0.597015	0.38806	3.89055	9.37811	1.28358				1339	5.25373	4.77114	0	3.83582		1339	1.55721	1.93532	1.31841	0.9801	5.04478
1340	2.61194	2.30846	0.59204	0.393035	3.91542	9.35821	1.26866				1340	5.25373	4.78109	0	3.81095		1340	1.56219	1.93035	1.30846	0.975124	5.0597
1341	2.60697	2.30846	0.587065	0.39801	3.9403	9.33831	1.25373				1341	5.25871	4.79104	0	3.79104		1341	1.56716	1.92537	1.29851	0.970149	5.07463
1342	2.60697	2.30846	0.58209	0.402985	3.96517	9.31841	1.23881				1342	5.26368	4.801	0	3.77114		1342	1.57214	1.9204	1.28856	0.965174	5.08955
1343	2.60697	2.30846	0.577114	0.40796	3.99005	9.29851	1.22388				1343	5.26368	4.81095	0	3.75124		1343	1.57711	1.91542	1.27861	0.960199	5.10448
1344	2.60697	2.30846	0.572139	0.412935	4.01493	9.27861	1.20896				1344	5.26368	4.8209	0	3.73134		1344	1.58209	1.91045	1.26866	0.955224	5.1194
1345	2.60697	2.30846	0.567164	0.41791	4.0398	9.25871	1.19403				1345	5.26368	4.83085	0	3.71144		1345	1.58706	1.90547	1.25871	0.950249	5.13433
1346	2.60697	2.30846	0.562189	0.422886	4.0597	9.23383	1.1791				1346	5.26368	4.8408	0	3.69652		1346	1.59204	1.9005	1.24876	0.945274	5.14925
1347	2.60697	2.30846	0.557214	0.427861	4.0796	9.20896	1.16418				1347	5.26368	4.85075	0	3.68159		1347	1.59701	1.89552	1.23881	0.940299	5.16418
1348	2.60697	2.30846	0.552239	0.432836	4.0995	9.18408	1.14925				1348	5.26866	4.8607	0	3.66667		1348	1.60199	1.89055	1.22886	0.935323	5.1791
1349	2.60697	2.30846	0.547264	0.437811	4.1194	9.16418	1.13433				1349	5.27363	4.86567	0	3.65174		1349	1.60697	1.88557	1.21891	0.930348	5.19403
1350	2.60697	2.30846	0.542289	0.442786	4.13433	9.1393	1.1194				1350	5.27861	4.87065	0	3.63682		1350	1.61194	1.8806	1.20896	0.925373	5.20896
1351	2.61194	2.30846	0.537313	0.447761	4.14925	9.11443	1.10448				1351	5.28358	4.87562	0	3.62189		1351	1.61692	1.87562	1.199	0.920398	5.22388
1352	2.61692	2.30846	0.532338	0.452736	4.16418	9.09453	1.08955				1352	5.28856	4.8806	0	3.60697		1352	1.62189	1.87065	1.18905	0.915423	5.23881
1353	2.62189	2.30846	0.527363	0.457711	4.1791	9.07463	1.07463				1353	5.29353	4.8806	0	3.59204		1353	1.62687	1.86567	1.17413	0.910448	5.25373
1354	2.62687	2.30846	0.522388	0.462687	4.19403	9.04975	1.0597				1354	5.29851	4.8806	0	3.57214		1354	1.63184	1.8607	1.1592	0.905473	5.26866
1355	2.62687	2.30846	0.517413	0.467662	4.21393	9.02488	1.0398				1355	5.30846	4.8806	0	3.55224		1355	1.63682	1.85572	1.14428	0.900498	5.28358
1356	2.62687	2.30846	0.512438	0.472637	4.23383	9.00498	1.0199				1356	5.31841	4.8806	0	3.53731		1356	1.64179	1.85075	1.12935	0.895522	5.29851
1357	2.62687	2.30846	0.507463	0.477612	4.25373	8.98507	1				1357	5.32836	4.8806	0	3.52239		1357	1.65174	1.84577	1.1194	0.890547	5.30846
1358	2.62687	2.30846	0.502488	0.482587	4.27363	8.96517	0.9801				1358	5.33831	4.88557	0	3.50746		1358	1.66169	1.8408	1.10945	0.885572	5.32338
1359	2.62687	2.30846	0.497512	0.487562	4.29353	8.94527	0.960199				1359	5.34826	4.89055	0	3.48756		1359	1.67164	1.83582	1.0995	0.880597	5.33831
1360	2.62687	2.30846	0.492537	0.492537	4.31343	8.92537	0.940299				1360	5.35821	4.89552	0	3.46766		1360	1.68159	1.83085	1.08955	0.875622	5.35323
1361	2.62687	2.30846	0.487562	0.492537	4.32836	8.89552	0.920398				1361	5.36816	4.90547	0	3.44776		1361	1.69154	1.83085	1.0796	0.870647	5.36816
1362	2.62687	2.30348	0.482587	0.492537	4.34328	8.86567	0.900498				1362	5.38308	4.91542	0	3.42786		1362	1.70149	1.83085	1.06965	0.865672	5.38308
1363	2.62687	2.29851	0.477612	0.492537	4.35821	8.83582	0.880597				1363	5.39801	4.92537	0	3.40796		1363	1.71144	1.83085	1.06468	0.865672	5.39801
1364	2.62687	2.29353	0.472637	0.492537	4.37313	8.80597	0.860697				1364	5.41294	4.93035	0	3.38806		1364	1.72139	1.82587	1.0597	0.865672	5.41294
1365	2.62687	2.28856	0.467662	0.492537	4.38806	8.77612					1365	5.42786	4.93532	0	3.36816		1365	1.73134	1.8209	1.05473	0.865672	5.42786
1366	2.62687	2.28358	0.462687	0.492537	4.40299	8.74627					1366	5.44279	4.9403	0	3.34826		1366	1.74129	1.81592	1.04975	0.865672	5.44279
1367	2.62687	2.27861	0.457711	0.492537	4.40796	8.70647					1367	5.46269	4.94527	0	3.32836		1367	1.75124	1.81095	1.04478	0.865672	5.45771
1368	2.62687	2.27363	0.452736	0.492537	4.41294	8.66667					1368	5.48259	4.95025	0	3.30846		1368	1.76119	1.80597	1.04478	0.865672	5.47264
1369	2.62687	2.26866	0.447761	0.492537	4.41791	8.62189					1369	5.50249	4.95522	0	3.28856		1369	1.77114	1.801	1.04478	0.865672	5.48756
1370	2.62687	2.26368	0.442786	0.492537	4.42289	8.57711					1370	5.52239	4.96517	0	3.26866		1370	1.78109	1.79602	1.04478	0.865672	5.50249
1371	2.62687	2.25871	0.447761	0.492537	4.42289	8.52736					1371	5.54726	4.97512	0	3.24876		1371	1.79602	1.79104	1.04478	0.865672	5.51741
1372	2.62687	2.25373	0.452736	0.492537	4.42289	8.47761					1372	5.57711	4.98507	0	3.22886		1372	1.81095	1.78607	1.04478	0.865672	5.53234
1373	2.62687	2.24876	0.457711	0.492537	4.42289	8.42786					1373	5.60697	4.99005	0	3.20896		1373	1.82587	1.78109	1.04478	0.865672	5.54726
1374	2.63184	2.24378	0.467662	0.492537	4.41791	8.37811					1374	5.63682	4.99502	0	3.18905		1374	1.8408	1.77612	1.04478	0.865672	5.56219
1375	2.63682	2.23881	0.477612	0.492537	4.41294	8.32836					1375	5.66667	5	0	3.16418		1375	1.85572	1.77114	1.04478	0.865672	5.57711
1376	2.64179	2.23383	0.487562	0.492537	4.40796	8.27861					1376	5.69652	5.00498	0	3.1393		1376	1.87562	1.76617	1.04478	0.865672	5.59204
1377	2.64677	2.22886	0.497512	0.492537	4.40299	8.22886					1377	5.72637	5.00995	0	3.11443		1377	1.89552	1.76119	1.04478	0.865672	5.60697
1378	2.65174	2.22388	0.507463	0.492537	4.39801	8.1791					1378	5.75124	5.01493	0	3.08955		1378	1.91542	1.75622	1.04478	0.865672	5.62189
1379	2.65672	2.21891	0.517413	0.492537	4.39801	8.13433					1379	5.77612	5.0199	0	3.06468		1379	1.93532	1.75124	1.04478	0.865672	5.63682
1380	2.66169	2.21891	0.527363	0.492537	4.39801	8.08955					1380	5.801	5.0199	0	3.0398		1380	1.95522	1.74627	1.04478	0.865672	5.65174
1381	2.66667	2.21891	0.537313	0.492537	4.39801	8.04478					1381	5.83085	5.02488	0	3.01493		1381	1.97512	1.74129	1.04478	0.865672	5.66667
1382	2.67164	2.21891	0.547264	0.492537	4.39801	8					1382	5.8607	5.02985	0	2.99502		1382	1.99502	1.73632	1.04478	0.865672	5.68657
1383	2.67662	2.21891	0.557214	0.492537	4.39801	7.95522					1383	5.89055	5.0398	0	2.97512		1383	2.01493	1.73134	1.04478	0.865672	5.70647
1384	2.68159	2.21891	0.567164	0.492537	4.39801	7.90547					1384	5.9204	5.04975	0	2.95522		1384	2.03483	1.72637	1.04478	0.865672	5.72139
1385	2.68657	2.21891	0.577114	0.492537	4.40299	7.86567					1385	5.94527	5.05473	0	2.93532		1385	2.0597	1.72139	1.04478	0.865672	5.73632
1386	2.69154	2.22388	0.587065	0.492537	4.40796	7.82587					1386	5.97512	5.0597	0	2.91045		1386	2.08458	1.72139	1.04478	0.865672	5.75124
1387	2.69652	2.22886	0.597015	0.492537	4.41294	7.78607					1387	6.00498	5.06468	0	2.88557		1387	2.10945	1.72139	1.04478	0.865672	5.76617
1388	2.70149	2.23881	0.606965	0.492537	4.41791	7.74627					1388	6.03483	5.06965	0	2.8607		1388	2.13433	1.72139	1.04478	0.865672	5.78109
1389	2.71144	2.24876	0.616915	0.492537	4.42289	7.70647					1389	6.06468	5.07463	0	2.83582		1389	2.1592	1.72139	1.04478	0.865672	5.79602
1390	2.72139	2.25871	0.626866	0.492537	4.42786	7.66667					1390	6.09453	5.08458	0	2.80597		1390	2.18408	1.72139	1.04478	0.865672	5.81095
1391	2.73134	2.26866	0.636816	0.492537	4.43284	7.62687					1391	6.12438	5.09453	0	2.77612		1391	2.20896	1.72139	1.04478	0.865672	5.82587
1392	2.73632	2.27861	0.646766	0.492537	4.43781	7.58706					1392	6.15423	5.10448	0	2.74627		1392	2.23383	1.72139	1.04478	0.865672	5.8408
1393	2.74129	2.28856	0.656716	0.492537	4.44279	7.55224					1393	6.18408	5.11443	0	2.71642		1393	2.26368	1.71642	1.04478	0.865672	5.85572
1394	2.74627	2.29851	0.666667	0.492537	4.44776	7.51741					1394	6.21393	5.12438	0	2.68657		1394	2.29353	1.71144	1.0398	0.865672	5.87065
1395	2.75124	2.30846	0.676617	0.492537	4.45274	7.48259					1395	6.23881	5.13433	0	2.65672		1395	2.32338	1.70647	1.03483	0.865672	5.8806
1396	2.75622	2.31841	0.686567	0.492537	4.45771	7.44776					1396	6.26866	5.14428	0	2.62687		1396	2.35323	1.70149	1.02985	0.865672	5.89055
1397	2.76119	2.32836	0.696517	0.492537	4.46269	7.41294					1397	6.29851	5.1592	0	2.59701		1397	2.38308	1.69652	1.02488	0.865672	5.9005
1398	2.76617	2.33831	0.706468	0.492537	4.46766	7.37811					1398	6.32836	5.17413	0	2.56716		1398	2.40796	1.69154	1.02488	0.865672	5.91045
1399	2.77114	2.34826	0.716418	0.492537	4.47264	7.34328					1399	6.35821	5.18905	0	2.53731		1399	2.43284	1.68657	1.02488	0.865672	5.9204
1400	2.77612	2.35821	0.726368	0.492537	4.47761	7.30348					1400	6.38806	5.20398	0	2.51244		1400	2.45771	1.68159	1.02488	0.865672	5.93035
1401	2.78109	2.36816	0.741294	0.492537	4.48259	7.26368					1401	6.41791	5.21891	0	2.48756		1401	2.48259	1.67662	1.02488	0.865672	5.9403
1402	2.78607	2.37811	0.756219	0.492537	4.48756	7.21891					1402	6.44776	5.23383	0	2.46269		1402	2.50746	1.67164	1.02488	0.865672	5.95025
1403	2.79104	2.38806	0.771144	0.492537	4.49254	7.1791					1403	6.47761	5.24876	0	2.43781		1403	2.53234	1.66667	1.02488	0.865672	5.95522
1404	2.79602	2.39801	0.78607	0.492537	4.49751	7.1393					1404	6.50746	5.26866	0	2.41791		1404	2.55721	1.66169	1.02488	0.865672	5.9602
1405	2.801	2.40796	0.800995	0.492537	4.50249	7.0995					1405	6.53731	5.28856	0	2.39801		1405	2.58209	1.65672	1.02488	0.865672
1406	2.80597	2.41791	0.81592	0.492537	4.50746	7.0597					1406	6.56716	5.30846	0	2.37811		1406	2.60697	1.65672	1.02488	0.865672
1407	2.81095	2.42786	0.830846	0.492537	4.51244	7.02488					1407	6.59701	5.32836	0	2.35821		1407	2.63184	1.65672	1.02488	0.865672
1408	2.8209	2.43781	0.845771	0.492537	4.51741	6.99005					1408	6.62687	5.34826	0	2.33831		1408	2.65672	1.65672	1.02488	0.860697
1409	2.83085	2.44776	0.860697	0.492537	4.52239	6.95522					1409	6.65174	5.37313	0	2.31841		1409	2.68159	1.65672	1.02488	0.855721
1410	2.8408	2.45274	0.875622	0.492537	4.52736	6.9204					1410	6.68159	5.39801	0	2.29851		1410	2.70149	1.65672	1.02985	0.850746
1411	2.85075	2.45771	0.885572	0.492537	4.53234	6.88557					1411	6.71144	5.42289	0	2.27861		1411	2.71642	1.65672	1.03483	0.845771
1412	2.8607	2.46269	0.895522	0.492537	4.53731	6.85075					1412	6.74129	5.44776	0	2.25871		1412	2.73134	1.65672	1.0398	0.840796
1413	2.87065	2.46766	0.905473	0.492537	4.53731	6.80597					1413	6.77114	5.47761	0	2.23881		1413	2.74627	1.65672	1.04478	0.835821
1414	2.8806	2.47264	0.915423	0.492537	4.53731	6.76119					1414	6.801	5.51244	0	2.22388		1414	2.76119	1.65672	1.04975	0.830846
1415	2.89055	2.47761	0.925373	0.492537	4.53731	6.72139					1415	6.83085	5.54726	0	2.20896		1415	2.77612	1.65672	1.05473	0.825871
1416	2.9005	2.47761	0.935323	0.492537	4.53731	6.68159					1416	6.8607	5.58209	0	2.19403		1416	2.79104	1.65672	1.0597	0.820896
1417	2.91045	2.47264	0.945274	0.492537	4.53731	6.64179					1417	6.89055	5.61692	0	2.1791		1417	2.80597	1.65672	1.06468	0.81592
1418	2.9204	2.46766	0.955224	0.492537	4.53731	6.60199					1418	6.91542	5.65174	0	2.16418		1418	2.8209	1.65672	1.06965	0.810945
1419	2.93035	2.46269	0.965174	0.492537	4.53731	6.56219					1419	6.9403	5.68657	0	2.14925		1419	2.83582	1.66169	1.07463	0.80597
1420	2.9403	2.45771	0.975124	0.492537	4.53731	6.52239					1420	6.96517	5.71642	0	2.13433		1420	2.85075	1.66667	1.0796	0.80597
1421	2.95025	2.45274	0.985075	0.492537	4.53731	6.48259					1421	6.99005	5.74627	0	2.1194		1421	2.86567	1.67164	1.08458	0.80597
1422	2.9602	2.44776	0.995025	0.492537	4.53731	6.44279					1422	7.01493	5.77612	0	2.10448		1422	2.8806	1.67164	1.08955	0.80597
1423	2.97015	2.44279	1.00498	0.492537	4.53731	6.40299					1423	7.0398	5.81095	0	2.08955		1423	2.89552	1.67164	1.09453	0.80597
1424	2.9801	2.43781	1.01493	0.492537	4.53731	6.36318					1424	7.0597	5.84577	0	2.07463		1424	2.91045	1.67164	1.0995	0.80597
1425	2.99005	2.43284	1.02488	0.492537	4.53731	6.32338					1425	7.0796	5.8806	0	2.0597		1425	2.92537	1.67164	1.10448	0.80597
1426	2.99502	2.42786	1.03483	0.497512	4.53731	6.28358					1426	7.0995	5.91542	0	2.04478		1426	2.93532	1.67164	1.10945	0.80597
1427	3.00498	2.42289	1.04478	0.502488	4.53731	6.24876					1427	7.11443	5.94527	0	2.02985		1427	2.94527	1.67164	1.11443	0.80597
1428	3.01493	2.41791	1.05473	0.507463	4.53731	6.21393					1428	7.12935	5.97512	0	2.01493		1428	2.95522	1.67164	1.1194	0.80597
1429	3.02488	2.40796	1.06468	0.512438	4.53234	6.17413					1429	7.14428	6.00498	0	2		1429	2.96517	1.67164	1.12438	0.80597
1430	3.03483	2.39801	1.07463	0.517413	4.52736	6.13433					1430	7.1592	6.03483	0	1.98507		1430	2.97512	1.67662	1.12935	0.80597
1431	3.04478	2.38806	1.08458	0.522388	4.52239	6.09453					1431	7.17413	6.06468	0	1.97015		1431	2.98507	1.68159	1.13433	0.80597
1432	3.05473	2.37811	1.09453	0.527363	4.51741	6.05473					1432	7.18905	6.09453	0	1.95522		1432	2.99502	1.68657	1.1393	0.80597
1433	3.06468	2.36816	1.10448	0.532338	4.51244	6.01493					1433	7.199	6.12438	0	1.9403		1433	3.00498	1.69154	1.14428	0.80597
1434	3.07463	2.35821	1.11443	0.537313	4.50746	5.97512					1434	7.20896	6.15423	0	1.92537		1434	3.01493	1.69652	1.14925	0.80597
1435	3.08458	2.34826	1.12438	0.542289	4.50249	5.93532					1435	7.21891	6.18408	0	1.91045		1435	3.0199	1.70149	1.15423	0.80597
1436	3.09453	2.33831	1.13433	0.547264	4.49751	5.89552					1436	7.22886	6.21393	0	1.89552		1436	3.02488	1.70647	1.1592	0.80597
1437	3.10448	2.32836	1.14428	0.552239	4.49254	5.8607					1437	7.23881	6.23881	0	1.8806		1437	3.02985	1.71144	1.16418	0.80597
1438	3.11443	2.31841	1.15423	0.557214	4.48756	5.82587					1438	7.24378	6.26866	0	1.86567		1438	3.03483	1.71642	1.16915	0.810945
1439	3.12438	2.30846	1.16418	0.562189	4.48259	5.79104					1439	7.24876	6.29851	0	1.85075		1439	3.0398	1.72139	1.17413	0.81592
1440	3.13433	2.29851	1.17413	0.567164	4.47264	5.75124					1440	7.24378	6.32836	0	1.83582		1440	3.04478	1.72637	1.1791	0.820896
1441	3.1393	2.28856	1.18408	0.572139	4.46269	5.71144					1441	7.23881	6.35821	0	1.8209		1441	3.04975	1.73134	1.18408	0.825871
1442	3.14428	2.27861	1.19403	0.58209	4.45274	5.67164					1442	7.23383	6.38806	0	1.80597		1442	3.05473	1.73632	1.18905	0.830846
1443	3.14428	2.26866	1.20398	0.59204	4.44279	5.63184					1443	7.22886	6.41791	0	1.79104		1443	3.0597	1.74129	1.19403	0.835821
1444	3.14428	2.25871	1.21393	0.60199	4.43284	5.59204					1444	7.22388	6.44776	0	1.77612		1444	3.06468	1.74627	1.20398	0.840796
1445	3.14428	2.24876	1.22388	0.61194	4.42289	5.55224					1445	7.21393	6.47761	0	1.76119		1445	3.06965	1.75124	1.21393	0.845771
1446	3.14428	2.23881	1.23383	0.621891	4.41294	5.51244					1446	7.20896	6.50746	0	1.74627		1446	3.07463	1.75622	1.22388	0.850746
1447	3.14428	2.22886	1.24378	0.631841	4.40299	5.47264					1447	7.199	6.53731	0	1.73134		1447	3.0796	1.76119	1.23383	0.855721
1448	3.14428	2.21891	1.25373	0.641791	4.38806	5.42786					1448	7.18905	6.56716	0	1.71642		1448	3.08458	1.76617	1.24378	0.860697
1449	3.14428	2.20896	1.26368	0.651741	4.37313	5.38308					1449	7.1791	6.59701	0	1.70149		1449	3.08955	1.77114	1.25373	0.865672
1450	3.1393	2.199	1.27363	0.661692	4.35821	5.33831					1450	7.16915	6.62687	0	1.68657		1450	3.09453	1.77612	1.26368	0.870647
1451	3.13433	2.18905	1.28358	0.671642	4.34328	5.29353					1451	7.1592	6.65174	0	1.67164		1451	3.0995	1.78109	1.27363	0.875622
1452	3.12935	2.1791	1.29353	0.681592	4.32338	5.24378					1452	7.14925	6.68159	0	1.65672		1452	3.10448	1.78607	1.28856	0.880597
1453	3.12438	2.16915	1.30348	0.691542	4.30348	5.199					1453	7.1393	6.71144	0	1.64179		1453	3.10945	1.79104	1.30348	0.885572
1454	3.12438	2.1592	1.31343	0.701493	4.28358	5.15423					1454	7.12935	6.74129	0	1.62687		1454	3.11443	1.79602	1.31841	0.890547
1455	3.12438	2.14925	1.32338	0.711443	4.26368	5.10945					1455	7.1194	6.77114	0	1.61194		1455	3.1194	1.801	1.33333	0.895522
1456	3.12438	2.1393	1.33333	0.721393	4.24378	5.06468					1456	7.10945	6.801	0	1.59204		1456	3.12438	1.80597	1.34328	0.900498
1457	3.12438	2.12935	1.34328	0.731343	4.22388	5.0199					1457	7.0995	6.83085	0	1.57214		1457	3.12935	1.81095	1.35323	0.905473
1458	3.12438	2.1194	1.35323	0.741294	4.20398	4.97512					1458	7.08955	6.8607	0	1.56219		1458	3.13433	1.81592	1.36318	0.910448
1459	3.12438	2.10945	1.36318	0.751244	4.18408	4.93035					1459	7.0796	6.89055	0	1.55224		1459	3.1393	1.8209	1.37313	0.915423
1460	3.12438	2.0995	1.37313	0.761194	4.16418	4.89055					1460	7.07463	6.91542	0	1.54229		1460	3.14428	1.8209	1.38308	0.920398
1461	3.12438	2.09453	1.38308	0.771144	4.14428	4.85075					1461	7.06468	6.9403	0	1.53234		1461	3.14925	1.8209	1.39303	0.925373
1462	3.12438	2.08955	1.39303	0.781095	4.12438	4.81095					1462	7.05473	6.96517	0	1.52239		1462	3.15423	1.8209	1.40299	0.925373
1463	3.12438	2.08458	1.40299	0.78607	4.0995	4.76617					1463	7.04478	6.99005	0	1.51244		1463	3.1592	1.82587	1.41294	0.925373
1464	3.12438	2.0796	1.41294	0.791045	4.07463	4.72139					1464	7.03483	7.01493	0	1.50249		1464	3.16418	1.83085	1.42289	0.925373
1465	3.12438	2.07463	1.42289	0.79602	4.04975	4.67662					1465	7.02488	7.0398	0	1.49254		1465	3.16915	1.83582	1.43284	0.925373
1466	3.12438	2.06965	1.43284	0.800995	4.02488	4.63184					1466	7.01493	7.0597	0	1.48259		1466	3.17413	1.8408	1.44279	0.925373
1467	3.12438	2.06468	1.44279	0.80597	4	4.58706					1467	7.00498	7.0796	0	1.47264		1467	3.1791	1.84577	1.45274	0.925373
1468	3.12438	2.0597	1.45274	0.810945	3.97512	4.54726					1468	6.99502	7.0995	0	1.46766		1468	3.18408	1.85075	1.46269	0.925373
1469	3.12438	2.05473	1.46269	0.81592	3.94527	4.50249					1469	6.98507	7.11443	0	1.46269		1469	3.18905	1.85572	1.47264	0.925373
1470	3.12438	2.04975	1.46766	0.820896	3.91542	4.45771					1470	6.97512	7.12935	0	1.45771		1470	3.18905	1.8607	1.48259	0.925373
1471	3.12438	2.04478	1.47264	0.825871	3.88557	4.41294					1471	6.9602	7.14428	0	1.45274		1471	3.18905	1.86567	1.49254	0.925373
1472	3.12438	2.0398	1.47761	0.830846	3.85572	4.36816					1472	6.94527	7.1592	0	1.44776		1472	3.18905	1.87065	1.50249	0.925373
1473	3.1194	2.03483	1.47761	0.835821	3.82587	4.31841					1473	6.93035	7.17413	0	1.44279		1473	3.18905	1.87562	1.51244	0.925373
1474	3.11443	2.02985	1.47761	0.840796	3.79602	4.26866					1474	6.91542	7.18905	0	1.44279		1474	3.18905	1.8806	1.52239	0.925373
1475	3.10945	2.02488	1.47761	0.845771	3.76617	4.21891					1475	6.9005	7.199	0	1.44279		1475	3.18408	1.89055	1.53234	0.925373
1476	3.10448	2.0199	1.47761	0.850746	3.73632	4.16915					1476	6.88557	7.20896	0	1.44279		1476	3.1791	1.9005	1.54229	0.925373
1477	3.0995	2.01493	1.47761	0.855721	3.70647	4.1194					1477	6.87562	7.21891	0	1.44279		1477	3.17413	1.91045	1.55224	0.925373
1478	3.09453	2.00995	1.47761	0.860697	3.67662	4.06965					1478	6.86567	7.22886	0	1.44279		1478	3.16915	1.9204	1.56219	0.925373
1479	3.08955	2	1.47761	0.865672	3.64677	4.0199					1479	6.85572	7.23881	0	1.44279		1479	3.16418	1.93035	1.57214	0.925373
1480	3.08458	1.99005	1.47761	0.870647	3.61692	3.97015					1480	6.8408	7.24378	0	1.44279		1480	3.1592	1.94527	1.58209	0.925373
1481	3.0796	1.9801	1.47761	0.875622	3.58706	3.9204					1481	6.83085	7.24876	0	1.44279		1481	3.15423	1.9602	1.59204	0.925373
1482	3.07463	1.97015	1.47761	0.880597	3.55721	3.87065					1482	6.8209	7.24378	0	1.44279		1482	3.14925	1.97512	1.60199	0.925373
1483	3.06965	1.9602	1.47761	0.885572	3.52736	3.82587					1483	6.81095	7.23881	0	1.44279		1483	3.14428	1.99005	1.61194	0.925373
1484	3.06468	1.95025	1.47761	0.890547	3.49751	3.78109					1484	6.81095	7.23383	0	1.44279		1484	3.13433	2.00498	1.62189	0.925373
1485	3.0597	1.9403	1.47761	0.895522	3.46766	3.73632					1485	6.81095	7.22886	0	1.44776		1485	3.12438	2.01493	1.63184	0.925373
1486	3.05473	1.93035	1.47761	0.900498	3.43781	3.69154					1486	6.81095	7.22388	0.00497512	1.45274		1486	3.11443	2.02488	1.64179	0.925373
1487	3.04975	1.91542	1.47761	0.905473	3.40796	3.64677					1487	6.81592	7.21393	0.00995025	1.46269		1487	3.10448	2.03483	1.65174	0.925373
1488	3.04478	1.9005	1.47761	0.910448	3.37811	3.60199					1488	6.8209	7.20896	0.0149254	1.46766		1488	3.09453	2.04478	1.66169	0.925373
1489	3.0398	1.88557	1.47761	0.915423	3.34826	3.55721					1489	6.82587	7.199	0.0199005	1.47761		1489	3.08458	2.05473	1.67164	0.925373
1490	3.03483	1.87065	1.47761	0.920398	3.31841	3.51244					1490	6.83085	7.18905	0.0248756	1.48756		1490	3.07463	2.06468	1.68159	0.925373
1491	3.03483	1.85572	1.47761	0.925373	3.28856	3.46766					1491	6.83582	7.1791	0.0298507	1.49751		1491	3.06468	2.07463	1.69154	0.925373
1492	3.03483	1.8408	1.47761	0.930348	3.25871	3.42289					1492	6.8408	7.16915	0.0348259	1.50746		1492	3.05473	2.08458	1.70149	0.925373
1493	3.03483	1.82587	1.47761	0.935323	3.22886	3.37811					1493	6.84577	7.1592	0.039801	1.51741		1493	3.04478	2.09453	1.71144	0.925373
1494	3.03483	1.81095	1.47761	0.940299	3.199	3.33333					1494	6.85075	7.14925	0.0447761	1.52736		1494	3.03483	2.10448	1.72139	0.925373
1495	3.03483	1.79602	1.47761	0.945274	3.16915	3.28856					1495	6.85075	7.1393	0.0497512	1.53731		1495	3.02488	2.10945	1.73134	0.925373
1496	3.03483	1.78109	1.47761	0.950249	3.1393	3.24378					1496	6.85075	7.12935	0.0547264	1.54726		1496	3.01493	2.11443	1.73632	0.925373
1497	3.03483	1.76617	1.47761	0.955224	3.10945	3.199					1497	6.84577	7.1194	0.0597015	1.55721		1497	3.00995	2.1194	1.73632	0.925373
1498	3.03483	1.75124	1.47761	0.960199	3.0796	3.15423					1498	6.8408	7.10945	0.0646766	1.56716		1498	3.00498	2.12438	1.73632	0.925373
1499	3.03483	1.74129	1.47761	0.965174	3.04975	3.11443					1499	6.8408	7.0995	0.0696517	1.57711		1499	3	2.12935	1.73632	0.925373
1500	3.03483	1.73134	1.47761	0.970149	3.0199	3.07463					1500	6.8408	7.08955	0.0746269	1.58706		1500	2.99502	2.13433	1.73632	0.925373
1501	3.03483	1.72139	1.47761	0.975124	2.99005	3.0398					1501	6.8408	7.0796	0.079602	1.59701		1501	2.99005	2.1393	1.74129	0.925373
1502	3.02985	1.71144	1.47761	0.9801	2.9602	3.00498					1502	6.8408	7.07463	0.0845771	1.60697		1502	2.98507	2.14428	1.74627	0.925373
1503	3.02488	1.70149	1.47761	0.985075	2.93035	2.97015					1503	6.8408	7.06468	0.0895522	1.61692		1503	2.9801	2.14925	1.75124	0.925373
1504	3.0199	1.69652	1.47761	0.99005	2.9005	2.93532					1504	6.8408	7.05473	0.0945274	1.62687		1504	2.97512	2.15423	1.75622	0.925373
1505	3.01493	1.69154	1.47761	0.995025	2.87065	2.9005					1505	6.8408	7.04478	0.0995025	1.63682		1505	2.97015	2.1592	1.76119	0.925373
1506	3.00995	1.68657	1.47761	1	2.8408	2.86567					1506	6.8408	7.03483	0.104478	1.64677		1506	2.96517	2.16418	1.76617	0.925373
1507	3.00498	1.68159	1.47761	1.00498	2.81095	2.83085					1507	6.8408	7.02488	0.109453	1.65672		1507	2.9602	2.16915	1.77114	0.930348
1508	3	1.67662	1.47761	1.00995	2.78109	2.79602					1508	6.84577	7.01493	0.114428	1.66667		1508	2.95522	2.17413	1.77612	0.935323
1509	2.99502	1.67662	1.47761	1.01493	2.75124	2.76119					1509	6.85075	7.00498	0.124378	1.67662		1509	2.95522	2.1791	1.78109	0.940299
1510	2.99005	1.67662	1.47761	1.0199	2.72139	2.72637					1510	6.85572	6.99502	0.134328	1.68657		1510	2.95522	2.18408	1.78607	0.945274
1511	2.98507	1.67662	1.47761	1.02488	2.69154	2.69154					1511	6.8607	6.98507	0.144279	1.69652		1511	2.95522	2.18905	1.79104	0.950249
1512	2.9801	1.67662	1.47761	1.02985	2.66169	2.66169					1512	6.86567	6.97512	0.154229	1.70647		1512	2.95522	2.19403	1.79602	0.955224
1513	2.97512	1.67662	1.47264	1.03483	2.63184	2.63184					1513	6.87065	6.9602	0.164179	1.71144		1513	2.95025	2.199	1.801	0.960199
1514	2.97015	1.67662	1.46766	1.0398	2.60199	2.60199					1514	6.87562	6.94527	0.174129	1.71642		1514	2.94527	2.20398	1.80597	0.965174
1515	2.96517	1.68159	1.46269	1.04478	2.56716	2.56716					1515	6.8806	6.93035	0.18408	1.72139		1515	2.9403	2.20896	1.81095	0.970149
1516	2.9602	1.68657	1.45771	1.04975	2.53234	2.53234					1516	6.89055	6.91542	0.19403	1.72637		1516	2.93532	2.21393	1.81592	0.975124
1517	2.95522	1.69154	1.45274	1.05473							1517	6.9005	6.9005	0.20398	1.73134		1517	2.93035	2.21891	1.8209	0.9801
1518	2.95025	1.69652	1.44776	1.0597							1518	6.91045	6.88557	0.21393	1.74129		1518	2.92537	2.22388	1.82587	0.985075
1519	2.94527	1.69652	1.44279	1.06468							1519	6.9204	6.87562	0.223881	1.75124		1519	2.9204	2.22886	1.83085	0.985075
1520	2.9403	1.69652	1.43781	1.06965							1520	6.92537	6.86567	0.233831	1.76119		1520	2.91542	2.23383	1.83582	0.985075
1521	2.93532	1.69652	1.43284	1.07463							1521	6.93035	6.85572	0.243781	1.77612		1521	2.91045	2.24378	1.8408	0.985075
1522	2.93035	1.69652	1.42786	1.0796							1522	6.93532	6.8408	0.253731	1.79104		1522	2.90547	2.25373	1.84577	0.985075
1523	2.92537	1.69652	1.42289	1.08458							1523	6.95025	6.83085	0.263682	1.80597		1523	2.9005	2.26368	1.85075	0.985075
1524	2.9204	1.69652	1.41791	1.08955							1524	6.96517	6.8209	0.273632	1.8209		1524	2.89552	2.27861	1.85572	0.985075
1525	2.91542	1.69652	1.41294	1.08955							1525	6.9801	6.81095	0.283582	1.83582		1525	2.89055	2.29353	1.8607	0.985075
1526	2.90547	1.69652	1.40796	1.08955							1526	6.99502	6.81095	0.293532	1.85075		1526	2.88557	2.30846	1.86567	0.985075
1527	2.89552	1.69652	1.40299	1.08955							1527	7.00995	6.81095	0.303483	1.86567		1527	2.8806	2.32338	1.87065	0.985075
1528	2.8806	1.70149	1.39801	1.08955							1528	7.02488	6.81095	0.313433	1.8806		1528	2.87065	2.33831	1.87562	0.985075
1529	2.86567	1.70647	1.39303	1.08955							1529	7.03483	6.81592	0.323383	1.89552		1529	2.8607	2.34826	1.8806	0.985075
1530	2.85075	1.71144	1.38806	1.08955							1530	7.04478	6.8209	0.333333	1.91045		1530	2.85075	2.35821	1.88557	0.985075
1531	2.83582	1.71642	1.38308	1.08955							1531	7.05473	6.82587	0.343284	1.92537		1531	2.8408	2.36816	1.89055	0.985075
1532	2.8209	1.72139	1.37811	1.08955							1532	7.06965	6.83085	0.353234	1.9403		1532	2.83085	2.37811	1.89552	0.985075
1533	2.80597	1.72637	1.37313	1.08955							1533	7.08458	6.83582	0.363184	1.95522		1533	2.8209	2.38806	1.9005	0.985075
1534	2.79104	1.73134	1.36816	1.08955							1534	7.0995	6.8408	0.373134	1.97015		1534	2.81095	2.39801	1.90547	0.985075
1535	2.77612	1.73632	1.36318	1.08955							1535	7.11443	6.84577	0.383085	1.98507		1535	2.801	2.40796	1.91045	0.985075
1536	2.76119	1.74129	1.35821	1.08955							1536	7.12935	6.85075	0.393035	2		1536	2.79104	2.41791	1.91542	0.985075
1537	2.74627	1.75124	1.35323	1.08955							1537	7.14428	6.85075	0.402985	2.01493		1537	2.77612	2.42786	1.9204	0.985075
1538	2.73134	1.76119	1.34826	1.08955							1538	7.1592	6.85075	0.412935	2.02985		1538	2.76119	2.43781	1.92537	0.985075
1539	2.71642	1.77114	1.34328	1.08955							1539	7.1791	6.84577	0.422886	2.04478		1539	2.74627	2.44776	1.93035	0.985075
1540	2.70149	1.78109	1.33831	1.08955							1540	7.19403	6.8408	0.432836	2.0597		1540	2.73134	2.45771	1.93532	0.985075
1541	2.68657	1.79104	1.33333	1.08458							1541	7.20896	6.8408	0.442786	2.07463		1541	2.71642	2.46766	1.9403	0.985075
1542	2.67662	1.801	1.32836	1.0796							1542	7.21891	6.8408	0.452736	2.08955		1542	2.70149	2.47761	1.94527	0.985075
1543	2.66169	1.81095	1.32338	1.07463							1543	7.22886	6.8408	0.462687	2.10448		1543	2.68657	2.48756	1.94527	0.985075
1544	2.64677	1.8209	1.31841	1.06965							1544	7.24876	6.8408	0.472637	2.1194		1544	2.67164	2.49751	1.94527	0.985075
1545	2.63184	1.83085	1.31343	1.06468							1545	7.26368	6.8408	0.482587	2.13433		1545	2.66169	2.50746	1.94527	0.985075
1546	2.61692	1.8408	1.30846	1.0597							1546	7.27861	6.8408	0.492537	2.14925		1546	2.65174	2.51741	1.94527	0.985075
1547	2.60199	1.85075	1.30348	1.05473							1547	7.29353	6.8408	0.502488	2.16418		1547	2.64179	2.52736	1.94527	0.985075
1548	2.58706	1.8607	1.29851	1.04975							1548	7.30846	6.8408	0.512438	2.1791		1548	2.63184	2.53731	1.94527	0.985075
1549	2.57214	1.87065	1.29353	1.04478							1549	7.31841	6.8408	0.522388	2.19403		1549	2.62189	2.54726	1.94527	0.985075
1550	2.55721	1.8806	1.28856	1.0398							1550	7.32836	6.84577	0.532338	2.20896		1550	2.61194	2.55721	1.94527	0.985075
1551	2.54229	1.89055	1.28358	1.03483							1551	7.33831	6.85075	0.542289	2.22388		1551	2.60199	2.56716	1.94527	0.985075
1552	2.52239	1.9005	1.27861	1.02985							1552	7.34826	6.85572	0.552239	2.23881		1552	2.59204	2.58209	1.94527	0.985075
1553	2.50249	1.91045	1.27363	1.02488							1553	7.36318	6.8607	0.562189	2.25373		1553	2.58209	2.59701	1.94527	0.985075
1554	2.48259	1.9204	1.26866	1.0199							1554	7.37811	6.86567	0.572139	2.26866		1554	2.57214	2.61194	1.94527	0.985075
1555	2.46269	1.93035	1.26368	1.01493							1555	7.39303	6.87065	0.58209	2.28856		1555	2.56219	2.62687	1.94527	0.985075
1556	2.44279	1.9403	1.25871	1.00995							1556	7.40796	6.87562	0.59204	2.30846		1556	2.55224	2.64179	1.95025	0.985075
1557	2.42289	1.95025	1.25373	1.00498							1557	7.42289	6.8806	0.60199	2.32338		1557	2.54229	2.65672	1.95522	0.985075
1558	2.40299	1.9602	1.24876	1							1558	7.43781	6.89055	0.61194	2.33831		1558	2.53234	2.67164	1.95522	0.985075
1559	2.38308	1.97015	1.24378	0.995025							1559	7.44279	6.9005	0.621891	2.35323		1559	2.52239	2.68657	1.95522	0.985075
1560	2.36318	1.9801	1.23881	0.99005							1560	7.44776	6.91045	0.631841	2.37313		1560	2.51244	2.70149	1.95522	0.985075
1561	2.34328	1.99005	1.23383	0.985075							1561	7.45274	6.9204	0.641791	2.39303		1561	2.50249	2.71642	1.95522	0.985075
1562	2.32338	2	1.22886	0.985075							1562	7.45771	6.92537	0.651741	2.41294		1562	2.49254	2.72637	1.95522	0.985075
1563	2.30348	2.00995	1.22388	0.985075							1563	7.45771	6.93035	0.661692	2.43284		1563	2.48259	2.73632	1.95522	0.985075
1564	2.28358	2.0199	1.21891	0.985075							1564	7.45771	6.93532	0.671642	2.45274		1564	2.47264	2.74627	1.95522	0.9801
1565	2.26368	2.02985	1.21393	0.985075							1565	7.45771	6.95025	0.681592	2.47264		1565	2.46269	2.75622	1.95522	0.975124
1566	2.24378	2.0398	1.20896	0.985075							1566	7.45771	6.96517	0.691542	2.49254		1566	2.45274	2.76617	1.95522	0.970149
1567	2.22388	2.04975	1.20398	0.985075							1567	7.45771	6.9801	0.701493	2.50746		1567	2.44279	2.77612	1.95522	0.965174
1568	2.20398	2.0597	1.199	0.985075							1568	7.45771	6.99502	0.716418	2.52239		1568	2.43284	2.78607	1.95522	0.960199
1569	2.18408	2.06965	1.19403	0.985075							1569	7.45771	7.00995	0.731343	2.53731		1569	2.42289	2.79602	1.95522	0.955224
1570	2.16418	2.0796	1.18905	0.985075							1570	7.45771	7.02488	0.746269	2.55224		1570	2.41294	2.80597	1.95522	0.950249
1571	2.14428	2.08955	1.18408	0.985075							1571	7.45771	7.03483	0.761194	2.56716		1571	2.40299	2.81592	1.95522	0.945274
1572	2.12438	2.0995	1.17413	0.985075							1572	7.45771	7.04478	0.776119	2.58209		1572	2.38806	2.82587	1.95522	0.940299
1573	2.10448	2.10945	1.16915	0.985075							1573	7.45274	7.05473	0.791045	2.59701		1573	2.37313	2.83582	1.95522	0.935323
1574	2.08458	2.1194	1.16418	0.985075							1574	7.44776	7.06965	0.80597	2.61194		1574	2.35821	2.8408	1.95522	0.930348
1575	2.0597	2.12935	1.15423	0.985075							1575	7.44279	7.08458	0.820896	2.62687		1575	2.34328	2.84577	1.95522	0.925373
1576	2.03483	2.14428	1.14428	0.985075							1576	7.43781	7.0995	0.835821	2.64179		1576	2.32836	2.85075	1.95522	0.920398
1577	2.00995	2.1592	1.13433	0.985075							1577	7.43284	7.11443	0.850746	2.65672		1577	2.30846	2.8607	1.95522	0.915423
1578	1.98507	2.17413	1.12438	0.985075							1578	7.42786	7.12935	0.865672	2.67164		1578	2.28856	2.87065	1.95522	0.910448
1579	1.9602	2.18905	1.11443	0.985075							1579	7.42289	7.14428	0.880597	2.68657		1579	2.26866	2.87562	1.95522	0.905473
1580	1.93532	2.20398	1.10448	0.985075							1580	7.41294	7.1592	0.895522	2.70149		1580	2.24876	2.8806	1.95522	0.900498
1581	1.91045	2.21393	1.09453	0.985075							1581	7.40299	7.1791	0.910448	2.71642		1581	2.22886	2.88557	1.95522	0.895522
1582	1.88557	2.22388	1.08458	0.985075							1582	7.38806	7.19403	0.925373	2.73134		1582	2.20896	2.89055	1.95522	0.890547
1583	1.8607	2.23383	1.07463	0.985075							1583	7.36816	7.20896	0.940299	2.74627		1583	2.18905	2.89552	1.95522	0.885572
1584	1.83582	2.24378	1.06468	0.985075							1584	7.34826	7.21891	0.955224	2.75622		1584	2.16915	2.9005	1.95522	0.880597
1585	1.81095	2.25373	1.05473	0.985075							1585	7.32836	7.22886	0.965174	2.76617		1585	2.14925	2.90547	1.95522	0.875622
1586	1.78607	2.26368	1.04478	0.985075							1586	7.30348	7.24876	0.975124	2.77612		1586	2.12438	2.91045	1.95522	0.870647
1587	1.76119	2.27363	1.03483	0.985075							1587	7.27861	7.26368	0.985075	2.79104		1587	2.0995	2.91045	1.95522	0.865672
1588	1.73632	2.28358	1.02488	0.985075							1588	7.25373	7.27861	0.995025	2.80597		1588	2.07463	2.91045	1.95522	0.860697
1589	1.71144	2.28856	1.01493	0.985075							1589	7.22886	7.29353	1.00498	2.8209		1589	2.04975	2.91045	1.95522	0.855721
1590	1.68657	2.29353	1.00498	0.985075							1590	7.20398	7.30846	1.01493	2.83582		1590	2.02488	2.91045	1.95522	0.850746
1591	1.66169	2.29851	0.995025	0.985075							1591	7.18408	7.31841	1.02488	2.85075		1591	2	2.91045	1.95522	0.845771
1592	1.63682	2.30348	0.985075	0.985075							1592	7.16418	7.32836	1.03483	2.86567		1592	1.97512	2.91045	1.95522	0.840796
1593	1.61194	2.30846	0.975124	0.985075							1593	7.14428	7.33831	1.04478	2.8806		1593	1.95522	2.91045	1.95522	0.835821
1594	1.58706	2.31343	0.965174	0.985075							1594	7.12438	7.34826	1.05473	2.89552		1594	1.93532	2.91542	1.95522	0.830846
1595	1.56219	2.31841	0.955224	0.985075							1595	7.10448	7.36318	1.06468	2.91045		1595	1.91542	2.9204	1.9602	0.825871
1596	1.53731	2.32338	0.945274	0.985075							1596	7.08955	7.37811	1.07463	2.92537		1596	1.89552	2.92537	1.96517	0.820896
1597	1.51244	2.32836	0.935323	0.985075							1597	7.06965	7.39303	1.08458	2.9403		1597	1.87562	2.93035	1.97015	0.81592
1598	1.48756	2.32836	0.925373	0.985075							1598	7.04478	7.40796	1.09453	2.95522		1598	1.85572	2.93532	1.97512	0.810945
1599	1.46269	2.32836	0.915423	0.985075							1599	7.0199	7.42289	1.10448	2.97015		1599	1.8408	2.9403	1.97512	0.80597
1600	1.43781	2.32836	0.905473	0.985075							1600	6.99502	7.43781	1.11443	2.98507		1600	1.82587	2.94527	1.97015	0.800995
1601	1.41791	2.32836	0.895522	0.985075							1601	6.97015	7.44279	1.12438	3.00498		1601	1.81095	2.95025	1.96517	0.79602
1602	1.39801	2.33333	0.885572	0.985075							1602	6.94527	7.44776	1.13433	3.02488		1602	1.79602	2.95522	1.9602	0.791045
1603	1.37811	2.33333	0.875622	0.985075							1603	6.9204	7.45274	1.14428	3.04478		1603	1.78109	2.9602	1.9602	0.78607
1604	1.35821	2.33333	0.865672	0.985075							1604	6.9005	7.45771	1.15423	3.06468		1604	1.76617	2.96517	1.9602	0.781095
1605	1.33831	2.33831	0.855721	0.985075							1605	6.8806	7.45771	1.16418	3.08458		1605	1.75124	2.97015	1.9602	0.776119
1606	1.31841	2.34328	0.845771	0.985075							1606	6.8607	7.45771	1.17413	3.10448		1606	1.73632	2.9801	1.9602	0.771144
1607	1.29851	2.34826	0.835821	0.985075							1607	6.8408	7.45771	1.18408	3.12438		1607	1.72139	2.99005	1.9602	0.766169
1608	1.27861	2.35323	0.825871	0.985075							1608	6.8209	7.45771	1.18905	3.14428		1608	1.70647	3	1.9602	0.761194
1609	1.25871	2.35821	0.81592	0.985075							1609	6.801	7.45771	1.19403	3.16418		1609	1.69154	3.00995	1.9602	0.756219
1610	1.23881	2.36318	0.80597	0.985075							1610	6.78109	7.45771	1.199	3.18408		1610	1.67662	3.0199	1.9602	0.751244
1611	1.21891	2.36816	0.79602	0.985075							1611	6.76119	7.45771	1.20398	3.20398		1611	1.66169	3.02985	1.9602	0.746269
1612	1.199	2.37313	0.791045	0.985075							1612	6.74129	7.45771	1.20896	3.22388		1612	1.65174	3.0398	1.9602	0.741294
1613	1.1791	2.37811	0.78607	0.985075							1613	6.72139	7.45771	1.21891	3.24378		1613	1.64179	3.04975	1.9602	0.736318
1614	1.1592	2.38308	0.781095	0.985075							1614	6.70149	7.45771	1.22886	3.26368		1614	1.63184	3.0597	1.9602	0.731343
1615	1.1393	2.38806	0.776119	0.985075							1615	6.67662	7.45274	1.23881	3.27861		1615	1.62189	3.06965	1.9602	0.726368
1616	1.1194	2.39303	0.771144	0.985075							1616	6.65174	7.44776	1.24876	3.29353		1616	1.61194	3.0796	1.9602	0.721393
1617	1.0995	2.39801	0.766169	0.985075							1617	6.62687	7.44279	1.25871	3.30348		1617	1.60199	3.08955	1.9602	0.716418
1618	1.0796	2.40796	0.761194	0.985075							1618	6.60199	7.43781	1.26866	3.31343		1618	1.59204	3.0995	1.9602	0.711443
1619	1.0597	2.41791	0.756219	0.985075							1619	6.58209	7.43284	1.27861	3.32338		1619	1.58209	3.10945	1.9602	0.706468
1620	1.0398	2.42786	0.751244	0.985075							1620	6.56219	7.42786	1.28856	3.32836		1620	1.57214	3.1194	1.9602	0.701493
1621	1.0199	2.43781	0.746269	0.985075							1621	6.54229	7.42289	1.29851	3.33333		1621	1.56219	3.12935	1.9602	0.691542
1622	1	2.44776	0.741294	0.985075							1622	6.51741	7.41294	1.30846	3.33831		1622	1.55224	3.14428	1.9602	0.681592
1623	0.9801	2.45771	0.736318	0.985075							1623	6.49254	7.40299	1.31841	3.34328		1623	1.54229	3.15423	1.9602	0.671642
1624	0.960199	2.46766	0.731343	0.985075							1624	6.46766	7.38806	1.32836	3.34826		1624	1.53731	3.16418	1.9602	0.661692
1625	0.940299	2.47761	0.726368	0.985075							1625	6.44776	7.36816	1.33831	3.35323		1625	1.53234	3.17413	1.9602	0.651741
1626	0.920398	2.48756	0.721393	0.985075							1626	6.42786	7.34826	1.34826	3.35821		1626	1.52736	3.18408	1.9602	0.641791
1627	0.905473	2.49751	0.716418	0.9801							1627	6.40796	7.32836	1.35821	3.36318		1627	1.52736	3.19403	1.9602	0.631841
1628	0.885572	2.50746	0.711443	0.975124							1628	6.39303	7.30348	1.36816	3.36816		1628	1.52736	3.20398	1.9602	0.621891
1629	0.865672	2.51741	0.706468	0.970149							1629	6.37811	7.27861	1.37811	3.37313		1629	1.52736	3.21393	1.9602	0.61194
1630	0.845771	2.52736	0.701493	0.965174							1630	6.36318	7.25373	1.38806	3.37811		1630	1.52736	3.22388	1.9602	0.60199
1631	0.825871	2.53731	0.696517	0.960199							1631	6.34826	7.22886	1.39801	3.38308		1631	1.52736	3.22886	1.9602	0.59204
1632	0.80597	2.54726	0.691542	0.955224							1632	6.33831	7.20398	1.40796	3.38806		1632	1.52736	3.23383	1.9602	0.58209
1633	0.78607	2.55721	0.686567	0.950249							1633	6.32836	7.18408	1.41791	3.39303		1633	1.52736	3.23881	1.9602	0.572139
1634	0.766169	2.56716	0.681592	0.945274							1634	6.32338	7.16418	1.42786	3.39801		1634	1.52736	3.24378	1.9602	0.562189
1635	0.746269	2.57711	0.676617	0.940299							1635	6.31841	7.14428	1.43781	3.40299		1635	1.52736	3.24876	1.9602	0.552239
1636	0.726368	2.58209	0.671642	0.935323							1636	6.31841	7.12438	1.44776	3.40796		1636	1.53234	3.25373	1.9602	0.542289
1637	0.706468	2.58706	0.666667	0.930348							1637	6.31841	7.10448	1.45771	3.41294		1637	1.53731	3.25871	1.9602	0.532338
1638	0.686567	2.59204	0.661692	0.925373							1638	6.31841	7.08955	1.46766	3.42289		1638	1.54229	3.26368	1.9602	0.522388
1639	0.666667	2.59701	0.656716	0.920398							1639	6.32338	7.06965	1.47761	3.43284		1639	1.54726	3.26866	1.9602	0.512438
1640	0.646766	2.60199	0.651741	0.915423							1640	6.32836	7.04478	1.48756	3.44279		1640	1.55224	3.27363	1.9602
1641	0.626866	2.60697	0.646766	0.910448							1641	6.33831	7.0199	1.49751	3.45274		1641	1.55721	3.27861	1.9602
1642	0.61194	2.61194	0.641791	0.905473							1642	6.34826	6.99502	1.50746	3.46269		1642	1.56219	3.28358	1.9602
1643	0.597015	2.61692	0.636816	0.895522							1643	6.35821	6.97015	1.51741	3.47264		1643	1.56716	3.28856	1.9602
1644	0.58209	2.62189	0.631841	0.885572							1644	6.36816	6.94527	1.52736	3.48259		1644	1.56716	3.29353	1.9602
1645	0.567164	2.62687	0.626866	0.875622							1645	6.37811	6.9204	1.53731	3.49254		1645	1.56716	3.29851	1.95522
1646	0.552239	2.63184	0.621891	0.865672							1646	6.38806	6.9005	1.54726	3.50249		1646	1.56716	3.30348	1.95025
1647	0.537313	2.63682	0.616915	0.855721							1647	6.39303	6.8806	1.55721	3.51244		1647	1.56716	3.30846	1.94527
1648	0.522388	2.64179	0.61194	0.845771							1648	6.40299	6.8607	1.56716	3.52239		1648	1.56716	3.31343	1.9403
1649	0.507463	2.64677	0.606965	0.835821							1649	6.41294	6.8408	1.57711	3.53234		1649	1.56716	3.31841	1.93532
1650	0.492537	2.65174	0.60199	0.825871							1650	6.42289	6.8209	1.58706	3.54229		1650	1.56716	3.32338	1.93035
1651	0.482587	2.65672	0.597015	0.81592							1651	6.43284	6.801	1.59701	3.55224		1651	1.56716	3.32338	1.92537
1652	0.472637	2.66169	0.59204	0.80597							1652	6.43781	6.78109	1.60697	3.56219		1652	1.56716	3.32338	1.9204
1653	0.462687	2.66667	0.587065	0.79602							1653	6.44279	6.76119	1.61692	3.57214		1653	1.56716	3.32836	1.91542
1654	0.452736	2.67164	0.58209	0.78607							1654	6.44776	6.74129	1.62687	3.58209		1654	1.56716	3.33333	1.91045
1655	0.442786	2.67662	0.577114	0.776119							1655	6.45274	6.72139	1.63682	3.59701		1655	1.56716	3.33831	1.9005
1656	0.432836	2.68159	0.572139	0.766169							1656	6.45771	6.70149	1.64677	3.61194		1656	1.56716	3.34328	1.89552
1657	0.422886	2.68657	0.567164	0.756219							1657	6.46269	6.67662	1.65672	3.62687		1657	1.56716	3.34826	1.89552
1658	0.412935	2.69154	0.562189	0.746269							1658	6.47264	6.65174	1.66667	3.64179		1658	1.56716	3.35323	1.89552
1659	0.402985	2.69652	0.557214	0.736318							1659	6.48259	6.62687	1.68159	3.65174		1659	1.56716	3.35821	1.89552
1660	0.393035	2.70149	0.552239	0.726368							1660	6.49254	6.60199	1.69652	3.66169		1660	1.56716	3.36318	1.89552
1661	0.383085	2.70647	0.547264	0.716418							1661	6.49751	6.58209	1.71144	3.67662		1661	1.56716	3.37313	1.89552
1662	0.373134	2.71144	0.542289	0.706468							1662	6.50746	6.56219	1.72637	3.69154		1662	1.56716	3.38308	1.89552
1663	0.363184	2.71642	0.537313	0.696517							1663	6.51741	6.54229	1.74129	3.70647		1663	1.56716	3.39303	1.89552
1664	0.353234	2.72139	0.532338	0.686567							1664	6.52736	6.51741	1.75622	3.72139		1664	1.56716	3.40299	1.89552
1665	0.348259	2.72637	0.527363	0.676617							1665	6.53731	6.49254	1.77114	3.73632		1665	1.56716	3.41294	1.89552
1666	0.343284	2.73134	0.522388	0.666667							1666	6.54726	6.46766	1.78607	3.75124		1666	1.56716	3.42289	1.89552
1667	0.338308	2.73632	0.517413	0.656716							1667	6.55721	6.44776	1.79602	3.76617		1667	1.56716	3.43284	1.89552
1668	0.333333	2.74129	0.512438	0.646766							1668	6.56716	6.42786	1.80597	3.78109		1668	1.56716	3.44279	1.89552
1669	0.328358	2.74627	0.507463	0.636816							1669	6.57711	6.40796	1.81592	3.79104		1669	1.56716	3.45274	1.89552
1670	0.323383	2.75124	0.502488	0.626866							1670	6.58706	6.39303	1.82587	3.801		1670	1.56716	3.46269	1.89552
1671	0.318408	2.75622	0.502488	0.616915							1671	6.59701	6.37811	1.83582	3.81095		1671	1.57214	3.47264	1.89552
1672	0.313433	2.76119	0.497512	0.606965							1672	6.61194	6.36318	1.84577	3.8209		1672	1.57711	3.48259	1.89552
1673	0.308458	2.76617	0.492537	0.597015							1673	6.63184	6.34826	1.85572	3.83085		1673	1.58209	3.49254	1.89552
1674	0.308458	2.77114	0.492537	0.587065							1674	6.65174	6.33831	1.86567	3.8408		1674	1.58706	3.50249	1.89552
1675	0.308458	2.77114	0.492537	0.577114							1675	6.67164	6.32836	1.87562	3.85075		1675	1.59204	3.51244	1.89552
1676	0.308458	2.77114	0.492537	0.567164							1676	6.69154	6.32338	1.88557	3.8607		1676	1.60199	3.51244	1.89552
1677	0.308458	2.77114	0.492537	0.557214							1677	6.71144	6.31841	1.89552	3.87065		1677	1.61194	3.51244	1.89552
1678	0.308458	2.77114	0.492537	0.547264							1678	6.73134	6.31841	1.90547	3.8806		1678	1.62189	3.51244	1.89552
1679	0.308458	2.77114	0.492537	0.537313							1679	6.75124	6.31841	1.91542	3.89055		1679	1.63184	3.51244	1.89552
1680	0.308458	2.77612	0.492537	0.527363							1680	6.77114	6.31841	1.92537	3.9005		1680	1.64179	3.51244	1.89552
1681	0.308458	2.78109	0.492537	0.517413							1681	6.79602	6.32338	1.93532	3.91045		1681	1.65174	3.50746	1.89552
1682	0.308458	2.78607	0.492537	0.507463							1682	6.81592	6.32836	1.94527	3.9204		1682	1.66169	3.50249	1.89552
1683	0.308458	2.79104	0.492537	0.497512							1683	6.83582	6.33831	1.95522	3.93035		1683	1.67164	3.49751	1.89552
1684	0.308458	2.79602	0.492537	0.487562							1684	6.85572	6.34826	1.96517	3.9403		1684	1.68159	3.49254	1.89552
1685	0.308458	2.801	0.492537	0.477612							1685	6.87065	6.35821	1.97512	3.95025		1685	1.69652	3.48756	1.89552
1686	0.308458	2.80597	0.492537	0.467662							1686	6.88557	6.36816	1.98507	3.95522		1686	1.71144	3.48756	1.89552
1687	0.308458	2.81095	0.492537	0.457711							1687	6.9005	6.37811	1.99005	3.9602		1687	1.72637	3.48756	1.89552
1688	0.308458	2.8209	0.492537	0.447761							1688	6.91045	6.38806	1.99502	3.96517		1688	1.74129	3.48756	1.89552
1689	0.308458	2.83085	0.492537	0.437811							1689	6.9204	6.39303	2	3.97015		1689	1.75622	3.48756	1.89552
1690	0.308458	2.8408	0.492537	0.427861							1690	6.92537	6.40299	2.00498	3.97512		1690	1.77114	3.48756	1.89552
1691	0.308458	2.85075	0.492537	0.41791							1691	6.93035	6.41294	2.00995	3.9801		1691	1.78607	3.48756	1.89552
1692	0.313433	2.8607	0.492537	0.40796							1692	6.93532	6.42289	2.01493	3.98507		1692	1.79602	3.48756	1.89552
1693	0.318408	2.87562	0.492537	0.39801							1693	6.9403	6.43284	2.0199	3.99005		1693	1.80597	3.48756	1.89552
1694	0.323383	2.89055	0.492537	0.38806							1694	6.94527	6.43781	2.02488	3.99502		1694	1.81592	3.48756	1.89552
1695	0.328358	2.90547	0.492537	0.378109							1695	6.95025	6.44279	2.02985	4		1695	1.82587	3.48756	1.89552
1696	0.333333	2.9204	0.492537	0.368159							1696	6.9602	6.44776	2.03483	4.00498		1696	1.83582	3.48756	1.89552
1697	0.338308	2.93532	0.492537	0.358209							1697	6.97015	6.45274	2.0398	4.00995		1697	1.84577	3.48756	1.89552
1698	0.348259	2.95025	0.492537	0.348259							1698	6.9801	6.45771	2.04478	4.01493		1698	1.85075	3.48756	1.9005
1699	0.358209	2.96517	0.492537	0.338308							1699	6.99502	6.46269	2.04975	4.0199		1699	1.85572	3.48756	1.90547
1700	0.368159	2.97512	0.492537	0.328358							1700	7.00498	6.47264	2.05473	4.0199		1700	1.8607	3.48756	1.91045
1701	0.378109	2.9801	0.492537	0.318408							1701	7.01493	6.48259	2.0597	4.0199		1701	1.86567	3.48756	1.91542
1702	0.38806	2.98507	0.492537	0.308458							1702	7.02488	6.49254	2.06468	4.0199		1702	1.87065	3.48756	1.91045
1703	0.39801	2.99005	0.492537	0.298507							1703	7.02985	6.49751	2.06965	4.0199		1703	1.87562	3.48756	1.90547
1704	0.40796	2.99005	0.492537	0.288557							1704	7.03483	6.50746	2.07463	4.0199		1704	1.8806	3.48756	1.9005
1705	0.41791	2.98507	0.492537	0.278607							1705	7.0398	6.51741	2.0796	4.0199		1705	1.88557	3.48259	1.89552
1706	0.427861	2.9801	0.492537	0.268657							1706	7.04478	6.52736	2.08458	4.0199		1706	1.89055	3.47761	1.89055
1707	0.437811	2.97512	0.492537	0.258706							1707	7.04975	6.53731	2.08955	4.0199		1707	1.89552	3.47264	1.88557
1708	0.447761	2.97015	0.492537	0.248756							1708	7.05473	6.54726	2.09453	4.0199		1708	1.9005	3.46766	1.88557
1709	0.457711	2.96517	0.492537	0.238806							1709	7.0597	6.55721	2.0995	4.0199		1709	1.90547	3.46269	1.88557
1710	0.467662	2.9602	0.492537	0.228856							1710	7.06468	6.56716	2.0995	4.0199		1710	1.91045	3.45771	1.88557
1711	0.477612	2.95522	0.492537	0.218905							1711	7.06965	6.57711	2.0995	4.0199		1711	1.91542	3.45274	1.88557
1712	0.487562	2.95025	0.492537	0.208955							1712	7.07463	6.58706	2.09453	4.0199		1712	1.9204	3.44776	1.88557
1713	0.497512	2.94527	0.492537	0.199005							1713	7.0796	6.59701	2.08955	4.0199		1713	1.92537	3.44279	1.88557
1714	0.507463	2.9403	0.492537	0.189055							1714	7.08458	6.61194	2.08458	4.02488		1714	1.93035	3.43781	1.88557
1715	0.517413	2.93532	0.492537	0.179104							1715	7.08955	6.62687	2.0796	4.02985		1715	1.93532	3.43284	1.88557
1716	0.527363	2.93035	0.492537	0.169154							1716	7.09453	6.64179	2.07463	4.03483		1716	1.9403	3.42786	1.88557
1717	0.537313	2.92537	0.492537	0.159204							1717	7.09453	6.65672	2.06965	4.0398		1717	1.94527	3.42289	1.88557
1718	0.547264	2.9204	0.492537	0.149254							1718	7.09453	6.67164	2.06468	4.04478		1718	1.95025	3.41791	1.88557
1719	0.557214	2.91542	0.492537	0.139303							1719	7.09453	6.68657	2.0597	4.04478		1719	1.95522	3.41294	1.88557
1720	0.567164	2.91045	0.492537	0.129353							1720	7.09453	6.70149	2.05473	4.04478		1720	1.9602	3.40796	1.88557
1721	0.577114	2.90547	0.492537	0.119403							1721	7.09453	6.71642	2.04975	4.04478		1721	1.96517	3.39801	1.88557
1722	0.587065	2.9005	0.492537	0.109453							1722	7.09453	6.73134	2.04478	4.04478		1722	1.97015	3.38806	1.88557
1723	0.597015	2.89552	0.492537	0.0995025							1723	7.09453	6.75124	2.0398	4.04478		1723	1.97015	3.37811	1.88557
1724	0.606965	2.89055	0.492537	0.0895522							1724	7.08458	6.76617	2.03483	4.04478		1724	1.97015	3.36816	1.88557
1725	0.616915	2.88557	0.492537	0.079602							1725	7.07463	6.78109	2.02985	4.04478		1725	1.97015	3.35323	1.88557
1726	0.626866	2.8806	0.492537	0.0746269							1726	7.06468	6.79602	2.02488	4.04478		1726	1.97015	3.33831	1.88557
1727	0.641791	2.87562	0.492537								1727	7.05473	6.80597	2.0199	4.04478		1727	1.97015	3.32338	1.88557
1728	0.656716	2.87065	0.492537								1728	7.04478	6.81592	2.01493	4.04478		1728	1.97015	3.30846	1.88557
1729	0.671642	2.86567	0.492537								1729	7.03483	6.82587	2.00995	4.04478		1729	1.97015	3.29353	1.88557
1730	0.686567	2.8607	0.492537								1730	7.02488	6.83085	2.00498	4.04478		1730	1.97015	3.28358	1.88557
1731	0.701493	2.85572	0.492537								1731	7.00995	6.83582	2	4.04975		1731	1.97015	3.27363	1.88557
1732	0.716418	2.85075	0.492537								1732	6.99502	6.83582	1.99502	4.05473		1732	1.97015	3.26368	1.88557
1733	0.731343	2.84577	0.492537								1733	6.97512	6.83582	1.99005	4.0597		1733	1.97015	3.25373	1.88557
1734	0.746269	2.8408	0.492537								1734	6.95522	6.83582	1.98507	4.06468		1734	1.97015	3.24378	1.88557
1735	0.761194	2.83582	0.492537								1735	6.93035	6.83582	1.9801	4.06965		1735	1.97015	3.23383	1.88557
1736	0.776119	2.83085	0.492537								1736	6.90547	6.83582	1.97512	4.07463		1736	1.97015	3.22388	1.88557
1737	0.791045	2.82587	0.492537								1737	6.8806	6.83582	1.97015	4.07463		1737	1.97015	3.21393	1.88557
1738	0.80597	2.81592	0.492537								1738	6.85572	6.8408	1.96517	4.07463		1738	1.97015	3.20398	1.88557
1739	0.820896	2.80597	0.492537								1739	6.83085	6.84577	1.9602	4.07463		1739	1.97015	3.19403	1.88557
1740	0.835821	2.79602	0.492537								1740	6.80597	6.85075	1.95522	4.07463		1740	1.97015	3.18408	1.88557
1741	0.850746	2.78607	0.492537								1741	6.78109	6.8607	1.95025	4.07463		1741	1.97015	3.17413	1.88557
1742	0.865672	2.77612	0.492537								1742	6.75124	6.86567	1.94527	4.07463		1742	1.97015	3.16418	1.88557
1743	0.880597	2.76617	0.492537								1743	6.72139	6.87065	1.9403	4.07463		1743	1.97015	3.15423	1.88557
1744	0.895522	2.75622	0.492537								1744	6.69154	6.87562	1.93532	4.07463		1744	1.97015	3.14428	1.89055
1745	0.910448	2.74627	0.492537								1745	6.65672	6.87562	1.93035	4.07463		1745	1.97015	3.13433	1.89552
1746	0.925373	2.73632	0.492537								1746	6.62687	6.87562	1.92537	4.07463		1746	1.96517	3.12438	1.9005
1747	0.940299	2.72637	0.492537								1747	6.59701	6.87562	1.9204	4.07463		1747	1.9602	3.11443	1.90547
1748	0.955224	2.71642	0.492537								1748	6.56716	6.87562	1.91542	4.07463		1748	1.95522	3.10448	1.91045
1749	0.970149	2.70647	0.492537								1749	6.53731	6.87562	1.91045	4.07463		1749	1.95025	3.09453	1.91542
1750	0.985075	2.69652	0.492537								1750	6.50746	6.87562	1.90547	4.07463		1750	1.94527	3.08458	1.9204
1751	1	2.68657	0.492537								1751	6.47761	6.87562	1.9005	4.07463		1751	1.9403	3.07463	1.92537
1752	1.01493	2.67662	0.492537								1752	6.44776	6.87562	1.89552	4.07463		1752	1.93532	3.0597	1.93035
1753	1.02985	2.66667	0.492537								1753	6.41791	6.87562	1.89055	4.07463		1753	1.93035	3.0398	1.93532
1754	1.04478	2.65672	0.492537								1754	6.38308	6.87562	1.88557	4.06965		1754	1.92537	3.0199	1.9403
1755	1.0597	2.64677	0.492537								1755	6.34826	6.87562	1.8806	4.06468		1755	1.9204	3	1.9403
1756	1.07463	2.63682	0.492537								1756	6.31343	6.87562	1.87562	4.0597		1756	1.91542	2.9801	1.9403
1757	1.08955	2.62687	0.497512								1757	6.27861	6.8806	1.87065	4.05473		1757	1.91045	2.9602	1.93532
1758	1.10448	2.61692	0.502488								1758	6.24378	6.88557	1.8607	4.04975		1758	1.90547	2.9403	1.93035
1759	1.1194	2.60697	0.507463								1759	6.20896	6.88557	1.85075	4.04478		1759	1.9005	2.9204	1.93035
1760	1.13433	2.59701	0.512438								1760	6.1791	6.88557	1.8408	4.03483		1760	1.89552	2.9005	1.93035
1761	1.14925	2.58706	0.517413								1761	6.14925	6.88557	1.83085	4.0199		1761	1.89055	2.8806	1.93035
1762	1.16418	2.57711	0.522388								1762	6.1194	6.88557	1.8209	4.00498		1762	1.88557	2.8607	1.93035
1763	1.1791	2.56716	0.527363								1763	6.08955	6.88557	1.81095	3.99005		1763	1.8806	2.8408	1.93035
1764	1.18905	2.55721	0.532338								1764	6.0597	6.88557	1.801	3.97512		1764	1.87562	2.8209	1.93035
1765	1.199	2.54726	0.537313								1765	6.02985	6.88557	1.79104	3.9602		1765	1.87065	2.801	1.93035
1766	1.20896	2.53731	0.542289								1766	6	6.87562	1.78109	3.94527		1766	1.86567	2.78109	1.93035
1767	1.21891	2.52736	0.547264								1767	5.97015	6.86567	1.77114	3.93035		1767	1.8607	2.76119	1.93035
1768	1.22886	2.51741	0.552239								1768	5.9403	6.85572	1.76119	3.9204		1768	1.85572	2.74129	1.93035
1769	1.23881	2.50746	0.557214								1769	5.91045	6.84577	1.74627	3.91045		1769	1.85075	2.72139	1.93035
1770	1.24876	2.49751	0.562189								1770	5.8806	6.83582	1.73134	3.9005		1770	1.84577	2.70149	1.93035
1771	1.25871	2.48756	0.567164								1771	5.85075	6.82587	1.71642	3.89055		1771	1.8408	2.68159	1.93035
1772	1.26866	2.47761	0.572139								1772	5.81592	6.81592	1.70149	3.8806		1772	1.83582	2.66169	1.93035
1773	1.27861	2.46766	0.577114								1773	5.78109	6.801	1.68657	3.87065		1773	1.83085	2.64179	1.93035
1774	1.28856	2.45771	0.577114								1774	5.74627	6.78607	1.67164	3.8607		1774	1.82587	2.62189	1.93532
1775	1.29851	2.44776	0.577114								1775	5.71144	6.76617	1.65672	3.85075		1775	1.8209	2.60697	1.9403
1776	1.30846	2.43781	0.577114								1776	5.67662	6.74627	1.64179	3.8408		1776	1.81592	2.59204	1.94527
1777	1.31841	2.42289	0.577114								1777	5.64179	6.72139	1.62687	3.83085		1777	1.81095	2.57711	1.95025
1778	1.32836	2.40796	0.577114								1778	5.61194	6.69652	1.61194	3.8209		1778	1.80597	2.55721	1.95522
1779	1.33831	2.39303	0.577114								1779	5.58209	6.67164	1.59701	3.81095		1779	1.801	2.53731	1.9602
1780	1.34826	2.37811	0.577114								1780	5.55224	6.64677	1.58209	3.801		1780	1.79602	2.52239	1.96517
1781	1.35821	2.36318	0.577114								1781	5.52736	6.62189	1.56716	3.79104		1781	1.79104	2.50746	1.97015
1782	1.36816	2.34826	0.577114								1782	5.50249	6.59701	1.55224	3.78109		1782	1.78607	2.49254	1.97512
1783	1.37811	2.33333	0.577114								1783	5.47761	6.57214	1.53731	3.77114		1783	1.78109	2.47761	1.9801
1784	1.38806	2.31841	0.577114								1784	5.45771	6.54229	1.52239	3.76119		1784	1.77612	2.46269	1.98507
1785	1.39801	2.30348	0.577114								1785	5.43781	6.51244	1.50746	3.75622		1785	1.77114	2.44776	1.99005
1786	1.40796	2.28856	0.577114								1786	5.41791	6.48259	1.49751	3.75124		1786	1.76617	2.43284	1.99502
1787	1.41791	2.27363	0.577114								1787	5.40299	6.44776	1.48756	3.74627		1787	1.76119	2.41791	2
1788	1.42786	2.25871	0.577114								1788	5.38806	6.41791	1.47761	3.74129		1788	1.75622	2.40299	2.00498
1789	1.43781	2.24378	0.577114								1789	5.37313	6.38806	1.46766	3.73632		1789	1.75124	2.38806	2.00995
1790	1.44776	2.22886	0.577114								1790	5.35821	6.35821	1.45771	3.73134		1790	1.74627	2.37313	2.01493
1791	1.45274	2.21393	0.577114								1791	5.34328	6.32836	1.44776	3.72637		1791	1.74129	2.35821	2.0199
1792	1.45771	2.19403	0.577114								1792	5.32338	6.29851	1.43781	3.72139		1792	1.73632	2.34328	2.02488
1793	1.46269	2.17413	0.577114								1793	5.30348	6.26866	1.42786	3.71642		1793	1.73134	2.32836	2.02985
1794	1.46766	2.15423	0.577114								1794	5.28856	6.23881	1.41791	3.71144		1794	1.72139	2.31343	2.0398
1795	1.47264	2.13433	0.577114								1795	5.27363	6.20896	1.40796	3.70647		1795	1.71144	2.29851	2.04975
1796	1.47761	2.11443	0.577114								1796	5.26368	6.17413	1.39801	3.70149		1796	1.70149	2.28358	2.0597
1797	1.47761	2.09453	0.577114								1797	5.25373	6.1393	1.38806	3.69652		1797	1.69154	2.26866	2.06965
1798	1.47761	2.07463	0.577114								1798	5.23881	6.10448	1.37811	3.69154		1798	1.68159	2.25373	2.0796
1799	1.47761	2.0597	0.577114								1799	5.22886	6.06965	1.36816	3.68657		1799	1.67164	2.23881	2.08955
1800	1.47761	2.04478	0.577114								1800	5.21891	6.03483	1.35821	3.68159		1800	1.65672	2.22388	2.0995
1801	1.47761	2.02985	0.577114								1801	5.20896	6	1.34826	3.67662		1801	1.64179	2.20896	2.11443
1802	1.47761	2.01493	0.577114								1802	5.199	5.97015	1.33831	3.66667		1802	1.62687	2.19403	2.12935
1803	1.47761	1.99502	0.577114								1803	5.18905	5.9403	1.32836	3.65672		1803	1.61194	2.1791	2.14428
1804	1.47761	1.9801	0.577114								1804	5.1791	5.91045	1.31841	3.64677		1804	1.59701	2.16418	2.15423
1805	1.47761	1.96517	0.577114								1805	5.16915	5.8806	1.30846	3.63682		1805	1.58209	2.14925	2.16418
1806	1.47761	1.94527	0.577114								1806	5.1592	5.85075	1.29851	3.62687		1806	1.56716	2.13433	2.17413
1807	1.47761	1.92537	0.577114								1807	5.14925	5.8209	1.28856	3.61692		1807	1.55224	2.11443	2.1791
1808	1.47761	1.90547	0.577114								1808	5.1393	5.79104	1.27861	3.60697		1808	1.53731	2.09453	2.18408
1809	1.47761	1.88557	0.577114								1809	5.12935	5.76119	1.27363	3.59701		1809	1.52239	2.07463	2.18905
1810	1.47761	1.86567	0.577114								1810	5.1194	5.73134	1.26866	3.58706		1810	1.50746	2.05473	2.19403
1811	1.47761	1.84577	0.577114								1811	5.10945	5.70149	1.26368	3.57711		1811	1.49254	2.03483	2.199
1812	1.47761	1.82587	0.577114								1812	5.0995	5.67164	1.25871	3.56716		1812	1.47761	2.01493	2.20398
1813	1.47761	1.80597	0.577114								1813	5.08955	5.64179	1.25373	3.55721		1813	1.46269	1.99502	2.20896
1814	1.48259	1.78607	0.577114								1814	5.0796	5.61194	1.24378	3.54726		1814	1.44776	1.97512	2.21393
1815	1.48756	1.76617	0.577114								1815	5.06965	5.58209	1.23383	3.53731		1815	1.43284	1.95522	2.21891
1816	1.49254	1.74627	0.577114								1816	5.06468	5.55224	1.22388	3.52736		1816	1.41791	1.9403	2.22388
1817	1.49751	1.72637	0.577114								1817	5.0597	5.52239	1.21393	3.51741		1817	1.40299	1.92537	2.22886
1818	1.50249	1.70647	0.577114								1818	5.05473	5.49254	1.20398	3.51244		1818	1.39303	1.91045	2.23383
1819	1.50746	1.68657	0.577114								1819	5.04975	5.46269	1.19403	3.50746		1819	1.38308	1.89552	2.23881
1820	1.51244	1.66667	0.577114								1820	5.04478	5.43781	1.18408	3.50249		1820	1.37313	1.8806	2.24378
1821	1.51741	1.64677	0.577114								1821	5.0398	5.41294	1.17413	3.49751		1821	1.36318	1.86567	2.24876
1822	1.52239	1.62687	0.577114								1822	5.03483	5.38806	1.16418	3.49254		1822	1.35323	1.85075	2.25373
1823	1.52736	1.60697	0.577114								1823	5.03483	5.36816	1.15423	3.48756		1823	1.34328	1.83085	2.25871
1824	1.53234	1.58706	0.577114								1824	5.03483	5.34826	1.14428	3.48259		1824	1.33333	1.81592	2.26368
1825	1.53731	1.56716	0.577114								1825	5.03483	5.32836	1.13433	3.47761		1825	1.31841	1.801	2.26866
1826	1.54229	1.54726	0.577114								1826	5.02985	5.31343	1.12438	3.47761		1826	1.30348	1.78607	2.27363
1827	1.54726	1.52736	0.577114								1827	5.02488	5.29851	1.11443	3.47761		1827	1.28856	1.77114	2.27861
1828	1.55224	1.50746	0.577114								1828	5.0199	5.28358	1.10448	3.47761		1828	1.27363	1.75622	2.28358
1829	1.55721	1.48756	0.577114								1829	5.01493	5.27363	1.09453	3.47761		1829	1.25871	1.74129	2.28856
1830	1.56219	1.46766	0.58209								1830	5.00995	5.26368	1.08458	3.47264		1830	1.24378	1.72637	2.29353
1831	1.56716	1.44776	0.587065								1831	5.00498	5.25373	1.07463	3.46766		1831	1.22886	1.71144	2.29851
1832	1.57214	1.42786	0.59204								1832	5	5.24378	1.06468	3.46269		1832	1.21393	1.69652	2.30348
1833	1.58209	1.40796	0.597015								1833	4.99005	5.23383	1.05473	3.45771		1833	1.199	1.68159	2.30846
1834	1.59204	1.38806	0.60199								1834	4.9801	5.21891	1.04478	3.45274		1834	1.18408	1.66667	2.31343
1835	1.60199	1.36816	0.606965								1835	4.96517	5.20398	1.03483	3.44776		1835	1.16915	1.65174	2.31841
1836	1.61194	1.34826	0.61194								1836	4.95025	5.19403	1.02488	3.44279		1836	1.15423	1.63682	2.32338
1837	1.62189	1.33333	0.616915								1837	4.93035	5.18408	1.01493	3.43781		1837	1.1393	1.62189	2.32836
1838	1.63184	1.31841	0.621891								1838	4.91045	5.1791	1.00498	3.43781		1838	1.12438	1.60697	2.33333
1839	1.64179	1.30348	0.626866								1839	4.89055	5.17413	0.995025	3.43284		1839	1.10945	1.59204	2.33831
1840	1.65174	1.29353	0.631841								1840	4.87065	5.16418	0.985075	3.42786		1840	1.09453	1.57711	2.34328
1841	1.66169	1.28358	0.636816								1841	4.85075	5.1592	0.975124	3.42289		1841	1.0796	1.56219	2.34826
1842	1.67164	1.27363	0.641791								1842	4.83085	5.15423	0.965174	3.41791		1842	1.06468	1.54726	2.35323
1843	1.68159	1.26368	0.646766								1843	4.81095	5.14925	0.955224	3.41294		1843	1.04975	1.53234	2.35821
1844	1.69154	1.25373	0.651741								1844	4.79104	5.14428	0.945274	3.40796		1844	1.03483	1.51741	2.36318
1845	1.70149	1.24378	0.656716								1845	4.77114	5.1393	0.935323	3.40299		1845	1.02488	1.50249	2.36816
1846	1.71144	1.23383	0.661692								1846	4.75124	5.13433	0.925373	3.39801		1846	1.01493	1.48756	2.37313
1847	1.72139	1.22388	0.666667								1847	4.73134	5.12935	0.915423	3.39303		1847	1.00498	1.47264	2.37811
1848	1.73134	1.21393	0.671642								1848	4.71144	5.12438	0.905473	3.38806		1848	0.995025	1.45771	2.38308
1849	1.74129	1.20398	0.676617								1849	4.69154	5.1194	0.895522	3.38308		1849	0.985075	1.44279	2.38806
1850	1.75124	1.19403	0.681592								1850	4.67164	5.11443	0.885572	3.37811		1850	0.975124	1.42786	2.39303
1851	1.76119	1.18408	0.686567								1851	4.65174	5.10945	0.875622	3.37313		1851	0.965174	1.41294	2.39801
1852	1.77114	1.17413	0.691542								1852	4.63184	5.10448	0.865672	3.36816		1852	0.955224	1.40299	2.40796
1853	1.78109	1.16418	0.696517								1853	4.61692	5.0995	0.855721	3.36318		1853	0.945274	1.39303	2.41791
1854	1.79104	1.15423	0.701493								1854	4.60199	5.09453	0.845771	3.35821		1854	0.935323	1.37811	2.42786
1855	1.801	1.14428	0.706468								1855	4.58706	5.08955	0.835821	3.35323		1855	0.925373	1.36318	2.43781
1856	1.81095	1.13433	0.706468								1856	4.57214	5.0796	0.825871	3.34328		1856	0.915423	1.34826	2.45274
1857	1.8209	1.12438	0.706468								1857	4.55721	5.06965	0.81592	3.33333		1857	0.905473	1.33333	2.46269
1858	1.83085	1.11443	0.706468								1858	4.54229	5.06468	0.80597	3.32338		1858	0.895522	1.31841	2.46766
1859	1.8408	1.10448	0.706468								1859	4.52736	5.0597	0.79602	3.31343		1859	0.885572	1.30348	2.47264
1860	1.85075	1.09453	0.706468								1860	4.51244	5.05473	0.781095	3.30348		1860	0.875622	1.28856	2.47761
1861	1.8607	1.08458	0.706468								1861	4.49751	5.04975	0.766169	3.29353		1861	0.865672	1.27363	2.48259
1862	1.87065	1.07463	0.706468								1862	4.48259	5.04478	0.751244	3.27861		1862	0.855721	1.25871	2.48756
1863	1.8806	1.06468	0.706468								1863	4.46766	5.0398	0.736318	3.26368		1863	0.845771	1.24378	2.49254
1864	1.89055	1.05473	0.706468								1864	4.45274	5.03483	0.721393	3.24876		1864	0.835821	1.22886	2.49751
1865	1.9005	1.04478	0.706468								1865	4.43781	5.03483	0.706468	3.23383		1865	0.825871	1.21393	2.50249
1866	1.90547	1.03483	0.706468								1866	4.42289	5.03483	0.691542	3.21891		1866	0.81592	1.199	2.50746
1867	1.91045	1.02488	0.706468								1867	4.40796	5.03483	0.676617	3.20398		1867	0.80597	1.18408	2.51244
1868	1.91542	1.01493	0.706468								1868	4.39801	5.02985	0.666667	3.18905		1868	0.79602	1.16915	2.51741
1869	1.9204	1.00498	0.706468								1869	4.38806	5.02488	0.656716	3.17413		1869	0.78607	1.15423	2.52239
1870	1.92537	0.995025	0.706468								1870	4.37811	5.0199	0.646766	3.1592		1870	0.776119	1.1393	2.53234
1871	1.93035	0.985075	0.706468								1871	4.36816	5.01493	0.636816	3.14428		1871	0.766169	1.12438	2.54229
1872	1.93532	0.975124	0.706468								1872	4.35821	5.00995	0.626866	3.12935		1872	0.756219	1.10945	2.55224
1873	1.9403	0.965174	0.711443								1873	4.34826	5.00498	0.616915	3.11443		1873	0.746269	1.09453	2.55721
1874	1.94527	0.955224	0.716418								1874	4.33333	5	0.606965	3.10448		1874	0.736318	1.0796	2.56219
1875	1.95025	0.945274	0.721393								1875	4.31841	4.99005	0.597015	3.09453		1875	0.726368	1.06468	2.56716
1876	1.95522	0.940299	0.726368								1876	4.30846	4.9801	0.587065	3.08458		1876	0.716418	1.04975	2.57214
1877	1.9602	0.935323	0.731343								1877	4.29353	4.96517	0.577114	3.07463		1877	0.706468	1.0398	2.57711
1878	1.96517	0.930348	0.736318								1878	4.27861	4.95025	0.567164	3.06468		1878	0.696517	1.02985	2.58209
1879	1.97015	0.925373	0.741294								1879	4.26368	4.93035	0.557214	3.05473		1879	0.686567	1.0199	2.58706
1880	1.97512	0.920398	0.746269								1880	4.24876	4.91045	0.547264	3.04478		1880	0.676617	1.00995	2.59204
1881	1.9801	0.915423	0.751244								1881	4.23383	4.89055	0.537313	3.03483		1881	0.666667	1	2.59701
1882	1.98507	0.910448	0.756219								1882	4.22388	4.87065	0.527363	3.02488		1882	0.656716	0.99005	2.60199
1883	1.99005	0.905473	0.761194								1883	4.21393	4.85075	0.517413	3.01493		1883	0.646766	0.9801	2.60697
1884	1.99502	0.900498	0.766169								1884	4.20398	4.83085	0.507463	3.00498		1884	0.636816	0.970149	2.61194
1885	2	0.895522	0.771144								1885	4.19403	4.81095	0.497512	2.99502		1885	0.626866	0.960199	2.61692
1886	2.00498	0.890547	0.776119								1886	4.18408	4.79104	0.487562	2.98507		1886	0.616915	0.950249	2.62189
1887	2.00995	0.885572	0.781095								1887	4.17413	4.77114	0.477612	2.97512		1887	0.606965	0.940299	2.62687
1888	2.01493	0.880597	0.78607								1888	4.16418	4.75124	0.467662	2.96517		1888	0.597015	0.930348	2.63184
1889	2.0199	0.875622	0.791045								1889	4.15423	4.73134	0.457711	2.95522		1889	0.587065	0.920398	2.63682
1890	2.02488	0.870647	0.79602								1890	4.14428	4.71144	0.447761	2.94527		1890	0.577114	0.915423	2.64179
1891	2.02985	0.865672	0.800995								1891	4.1393	4.69154	0.437811	2.93532		1891	0.567164	0.910448	2.64677
1892	2.03483	0.860697	0.80597								1892	4.13433	4.67164	0.427861	2.92537		1892	0.557214	0.905473	2.65174
1893	2.0398	0.855721	0.810945								1893	4.12438	4.65174	0.41791	2.91542		1893	0.552239	0.900498	2.65174
1894	2.04478	0.845771	0.81592								1894	4.11443	4.63184	0.40796	2.90547		1894	0.547264	0.895522	2.65174
1895	2.04975	0.835821	0.820896								1895	4.0995	4.61692	0.39801	2.89552		1895	0.542289	0.890547	2.65174
1896	2.05473	0.825871	0.825871								1896	4.08458	4.60199	0.38806	2.88557		1896	0.537313	0.885572	2.65174
1897	2.0597	0.81592	0.830846								1897	4.06965	4.58706	0.378109	2.87562		1897	0.532338	0.880597	2.65174
1898	2.06468	0.80597	0.835821								1898	4.05473	4.57214	0.368159	2.86567		1898	0.527363	0.875622	2.65174
1899	2.06468	0.79602	0.840796								1899	4.0398	4.55721	0.358209	2.85572		1899	0.527363	0.870647	2.65174
1900	2.06468	0.78607	0.845771								1900	4.0199	4.54229	0.348259	2.84577		1900	0.527363	0.865672	2.65174
1901	2.06468	0.776119	0.850746								1901	4	4.52736	0.338308	2.8408		1901	0.527363	0.860697	2.65174
1902	2.06468	0.771144	0.855721								1902	3.9801	4.51244	0.328358	2.83582		1902	0.527363	0.855721	2.65174
1903	2.06468	0.766169	0.860697								1903	3.9602	4.49751	0.318408	2.83085		1903	0.527363	0.850746	2.65672
1904	2.06468	0.761194	0.865672								1904	3.9403	4.48259	0.308458	2.82587		1904	0.527363	0.845771	2.66169
1905	2.06468	0.761194	0.870647								1905	3.9204	4.46766	0.298507	2.8209		1905	0.527363	0.840796	2.66667
1906	2.06468	0.761194	0.875622								1906	3.9005	4.45274	0.288557	2.81592		1906	0.527363	0.840796	2.67164
1907	2.06468	0.761194	0.880597								1907	3.8806	4.43781	0.278607	2.81095		1907	0.527363	0.840796	2.67662
1908	2.06468	0.761194	0.885572								1908	3.8607	4.42289	0.268657	2.80597		1908	0.527363	0.840796	2.68159
1909	2.06468	0.761194	0.890547								1909	3.8408	4.40796	0.258706	2.801		1909	0.527363	0.840796	2.68159
1910	2.06468	0.761194	0.895522								1910	3.82587	4.39801	0.248756	2.79602		1910	0.527363	0.840796	2.68159
1911	2.06468	0.761194	0.900498								1911	3.81095	4.38806	0.238806	2.79104		1911	0.527363	0.840796	2.68159
1912	2.06468	0.761194	0.905473								1912	3.79602	4.37811	0.228856	2.78607		1912	0.527363	0.840796	2.68159
1913	2.0597	0.761194	0.910448								1913	3.78109	4.36816	0.223881	2.78109		1913	0.527363	0.840796	2.68159
1914	2.05473	0.761194	0.915423								1914	3.76617	4.35821	0.218905	2.77612		1914	0.527363	0.840796	2.68159
1915	2.04975	0.761194	0.920398								1915	3.75124	4.34826	0.21393	2.77114		1915	0.527363	0.835821	2.68159
1916	2.04478	0.761194	0.925373								1916	3.73632	4.33831	0.208955	2.76617		1916	0.527363	0.830846	2.68159
1917	2.0398	0.761194	0.930348								1917	3.72139	4.32836	0.20398	2.76119		1917	0.522388	0.825871	2.68159
1918	2.03483	0.761194	0.935323								1918	3.70647	4.32338	0.199005	2.75622		1918	0.517413	0.820896	2.68159
1919	2.02985	0.761194	0.940299								1919	3.69154	4.31343	0.19403	2.75124		1919	0.512438	0.81592	2.68159
1920	2.02488	0.761194	0.945274								1920	3.67662	4.30348	0.189055	2.74627		1920	0.507463	0.810945	2.68159
1921	2.0199	0.761194	0.950249								1921	3.66169	4.29353	0.18408	2.74129		1921	0.502488	0.80597	2.68159
1922	2.01493	0.761194	0.955224								1922	3.64677	4.28358	0.179104	2.73632		1922	0.497512	0.80597	2.68159
1923	2.00995	0.761194	0.960199								1923	3.63184	4.27363	0.174129	2.72637		1923	0.492537	0.80597	2.68159
1924	2.00498	0.761194	0.965174								1924	3.61692	4.26866	0.169154	2.71642		1924	0.492537	0.80597	2.68159
1925	2	0.761194	0.970149								1925	3.60697	4.26368	0.164179	2.70149		1925	0.492537	0.80597	2.68159
1926	1.99502	0.761194	0.975124								1926	3.59701	4.25871	0.159204	2.68657		1926	0.492537	0.80597	2.68159
1927	1.99005	0.761194	0.9801								1927	3.58706	4.25373	0.154229	2.67164		1927	0.492537	0.80597	2.68159
1928	1.98507	0.761194	0.985075								1928	3.57711	4.24876	0.149254	2.65672		1928	0.492537	0.80597	2.68159
1929	1.9801	0.761194	0.985075								1929	3.56716	4.24378	0.144279	2.64179		1929	0.492537	0.80597	2.68159
1930	1.97512	0.761194	0.985075								1930	3.55721	4.23881	0.139303	2.62687		1930	0.492537	0.80597	2.68159
1931	1.97015	0.761194	0.985075								1931	3.54726	4.23383	0.134328	2.61194		1931	0.492537	0.80597	2.68159
1932	1.9602	0.761194	0.985075								1932	3.54229	4.22886	0.129353	2.59204		1932	0.492537	0.80597	2.68159
1933	1.95025	0.761194	0.985075								1933	3.53731	4.22886	0.124378	2.57214		1933	0.492537	0.80597	2.68159
1934	1.9403	0.761194	0.985075								1934	3.54229	4.22886	0.119403	2.55224		1934	0.492537	0.80597	2.68159
1935	1.93035	0.761194	0.985075								1935	3.54726	4.22388	0.114428	2.53234		1935	0.492537	0.80597	2.68159
1936	1.9204	0.761194	0.985075								1936	3.55721	4.21891	0.109453	2.51244		1936	0.492537	0.80597	2.68159
1937	1.91045	0.761194	0.985075								1937	3.56716	4.20896	0.104478	2.48756		1937	0.492537	0.80597	2.68159
1938	1.9005	0.761194	0.985075								1938	3.57711	4.199	0.0995025	2.46766		1938	0.492537	0.80597	2.68159
1939	1.89055	0.756219	0.985075								1939	3.58706	4.18905	0.0945274	2.44776		1939	0.492537	0.80597	2.68159
1940	1.8806	0.751244	0.985075								1940	3.59701	4.1791	0.0895522	2.42786		1940	0.492537	0.80597	2.68159
1941	1.87065	0.746269	0.985075								1941	3.60697	4.16915	0.0845771	2.40796		1941	0.492537	0.80597	2.68159
1942	1.8607	0.741294	0.985075								1942	3.62189	4.15423	0.079602	2.38806		1942	0.492537	0.80597	2.68159
1943	1.85075	0.736318	0.985075								1943	3.64179	4.1393	0.0746269	2.36816		1943	0.492537	0.80597	2.68159
1944	1.8408	0.731343	0.985075								1944	3.66169	4.12438	0.0696517	2.35323		1944	0.492537	0.80597	2.68159
1945	1.83085	0.726368	0.985075								1945	3.68159	4.10945	0.0646766	2.33831		1945	0.492537	0.80597	2.68159
1946	1.8209	0.721393	0.985075								1946	3.70149	4.09453	0.0597015	2.32338		1946	0.492537	0.80597	2.68159
1947	1.81095	0.716418	0.985075								1947	3.72139	4.0796	0.0547264	2.30846		1947	0.492537	0.80597	2.68159
1948	1.801	0.711443	0.985075								1948	3.74129	4.06468	0.0497512	2.29353		1948	0.492537	0.80597	2.68159
1949	1.79104	0.706468	0.985075								1949	3.76119	4.04975	0.0447761	2.27861		1949	0.492537	0.80597	2.68159
1950	1.78109	0.701493	0.985075								1950	3.78109	4.03483	0.039801	2.26866		1950	0.492537	0.80597	2.68159
1951	1.77114	0.696517	0.985075								1951	3.801	4.0199	0.0348259	2.25871		1951	0.492537	0.80597	2.67662
1952	1.76119	0.691542	0.985075								1952	3.8209	4.00995	0.0298507	2.24876		1952	0.492537	0.80597	2.67164
1953	1.75124	0.691542	0.985075								1953	3.8408	4	0.0248756	2.23881		1953	0.492537	0.810945	2.66667
1954	1.74129	0.691542	0.985075								1954	3.8607	3.99005	0.0199005	2.22886		1954	0.492537	0.81592	2.66169
1955	1.73134	0.691542	0.985075								1955	3.8806	3.9801	0.0149254	2.22388		1955	0.492537	0.820896	2.65672
1956	1.72139	0.691542	0.985075								1956	3.9005	3.97015	0.00995025	2.21891		1956	0.492537	0.825871	2.65672
1957	1.71144	0.691542	0.985075								1957	3.9204	3.9602	0.00497512	2.21393		1957	0.492537	0.830846	2.65672
1958	1.70149	0.691542	0.9801								1958	3.9403	3.94527	0	2.20896		1958	0.492537	0.835821	2.65672
1959	1.69154	0.691542	0.975124								1959	3.9602	3.93035	0	2.20896		1959	0.492537	0.840796	2.65672
1960	1.68159	0.691542	0.970149								1960	3.98507	3.91542	0	2.21393		1960	0.492537	0.845771	2.65174
1961	1.67164	0.691542	0.965174								1961	4.00995	3.9005	0	2.22388		1961	0.492537	0.850746	2.64677
1962	1.66169	0.691542	0.960199								1962	4.03483	3.88557	0	2.23383		1962	0.492537	0.855721	2.64179
1963	1.65174	0.691542	0.955224								1963	4.0597	3.87065	0	2.24378		1963	0.492537	0.860697	2.63682
1964	1.64179	0.691542	0.950249								1964	4.08458	3.85572	0	2.25373		1964	0.492537	0.865672	2.63184
1965	1.63682	0.691542	0.945274								1965	4.10945	3.8408	0	2.26866		1965	0.492537	0.870647	2.62687
1966	1.63184	0.691542	0.940299								1966	4.1393	3.82587	0	2.28358		1966	0.492537	0.875622	2.62189
1967	1.62687	0.691542	0.935323								1967	4.16418	3.81592	0	2.29851		1967	0.492537	0.880597	2.61692
1968	1.62189	0.691542	0.930348								1968	4.18905	3.80597	0	2.31343		1968	0.492537	0.885572	2.61194
1969	1.61692	0.691542	0.925373								1969	4.21393	3.79602	0	2.32836		1969	0.492537	0.895522	2.60199
1970	1.61194	0.691542	0.920398								1970	4.23881	3.78607	0	2.34328		1970	0.492537	0.905473	2.59204
1971	1.60697	0.691542	0.915423								1971	4.26368	3.77612	0	2.35821		1971	0.492537	0.915423	2.58209
1972	1.60199	0.691542	0.910448								1972	4.28856	3.76617	0	2.37313		1972	0.492537	0.925373	2.57214
1973	1.59701	0.691542	0.905473								1973	4.31841	3.75622	0	2.38308		1973	0.492537	0.935323	2.56219
1974	1.59204	0.691542	0.900498								1974	4.34826	3.75124	0	2.39303		1974	0.492537	0.945274	2.55224
1975	1.58706	0.691542	0.895522								1975	4.37313	3.74627	0	2.40299		1975	0.492537	0.955224	2.53731
1976	1.58209	0.691542	0.890547								1976	4.39801	3.75124	0	2.41294		1976	0.492537	0.965174	2.52239
1977	1.57711	0.691542	0.885572								1977	4.42289	3.75622	0	2.42289		1977	0.492537	0.975124	2.50746
1978	1.57214	0.691542	0.880597								1978	4.44776	3.76617	0	2.43284		1978	0.492537	0.985075	2.49254
1979	1.57214	0.691542	0.875622								1979	4.46766	3.77612	0	2.44279		1979	0.492537	1	2.47761
1980	1.57214	0.691542	0.870647								1980	4.48756	3.78607	0	2.45274		1980	0.492537	1.01493	2.46269
1981	1.57214	0.691542	0.865672								1981	4.50249	3.79602	0	2.46269		1981	0.492537	1.03483	2.44776
1982	1.57214	0.691542	0.860697								1982	4.51741	3.80597	0	2.47264		1982	0.492537	1.05473	2.43284
1983	1.57214	0.691542	0.855721								1983	4.53731	3.81592	0	2.48259		1983	0.497512	1.07463	2.41791
1984	1.57214	0.691542	0.850746								1984	4.55721	3.83085	0	2.49254		1984	0.502488	1.09453	2.40299
1985	1.57214	0.691542	0.845771								1985	4.57711	3.85075	0	2.50746		1985	0.507463	1.11443	2.38806
1986	1.57214	0.691542	0.840796								1986	4.59701	3.87065	0	2.52239		1986	0.512438	1.13433	2.37313
1987	1.57214	0.691542	0.835821								1987	4.61692	3.89055	0	2.53731		1987	0.517413	1.15423	2.35821
1988	1.57214	0.691542	0.830846								1988	4.63682	3.91045	0	2.55224		1988	0.522388	1.17413	2.34328
1989	1.57214	0.691542	0.825871								1989	4.65672	3.93035	0	2.56716		1989	0.527363	1.18905	2.32836
1990	1.57214	0.691542	0.820896								1990	4.67662	3.95025	0	2.58209		1990	0.532338	1.20398	2.31343
1991	1.57214	0.691542	0.81592								1991	4.69652	3.97015	0	2.59701		1991	0.537313	1.21891	2.29851
1992	1.57214	0.691542	0.810945								1992	4.71642	3.99005	0	2.61194		1992	0.542289	1.23881	2.28358
1993	1.57214	0.701493	0.80597								1993	4.73632	4.00995	0	2.62687		1993	0.547264	1.25871	2.26866
1994	1.57214	0.711443	0.800995								1994	4.75622	4.02985	0	2.64179		1994	0.552239	1.27861	2.25373
1995	1.57214	0.721393	0.79602								1995	4.77114	4.04975	0	2.65672		1995	0.557214	1.29851	2.23383
1996	1.57214	0.731343	0.791045								1996	4.78607	4.06965	0	2.67164		1996	0.562189	1.31841	2.21393
1997	1.57214	0.741294	0.78607								1997	4.79602	4.08955	0	2.68657		1997	0.567164	1.33831	2.19403
1998	1.57711	0.751244	0.781095								1998	4.81095	4.10945	0	2.70149		1998	0.572139	1.35821	2.17413
[truncated: 8,250 more rows]

## Sheet: qPCR
S3E qPCR Fold Change of ggaZC3HAV1 IFN+ vs Mock						S6D qPCR Fold Enrichment
	Mock	Mock	IFN	IFN
	ggaZAP	ggaTUBA	ggaZAP	ggaTUBA				Input				IP
Condition	Ct	Ct	Ct	Ct		Cell	Virus	Ct	Ct	Ct	Ct	Ct	Ct	Ct	Ct
DF1 cells		23.41	26.42	23.14		DF1	Mock		34.2526		36.5319	32.5243	32.4532	32.3489	31.4758
DF1 cells	29.27	23.12	26.63	23.02		DF1	WT	13.4231	19.2825	12.6648	18.7375	23.4857	24.4416	23.1481	23.8143
DF1 cells	29.55	23.33	26.3	23.36		DF1	CG		17.1413		16.8493	21.8513	21.8626	20.3793	21.8056
shScramble	29.33	23.05	25.68	22.09		YFP	Mock		26.9687		31.9328	33.6342	33.3673	33.2374	35.1038
shScramble	29.52	23.08		22.25		YFP	WT	8.24999	19.8293	13.4019	19.6651	24.4921	24.4916	24.411	24.2793
shScramble	29.44	22.96	25.97			YFP	CG	10.9945	17.1267	11.5155	17.7726	21.252	21.2518	20.6048	21.347
shggaZAP1	30.68	23.3	27.13	23.02		ZAP-L	Mock		35.346		31.5991	33.7405	34.5121	33.3254	35.2767
shggaZAP1	30.29	23.23	27.99	22.97		ZAP-L	WT		18.0667		19.0189	24.6504	25.5577	23.5813	25.5116
shggaZAP1	30.1	23.22	27.3	23.1		ZAP-L	CG	16.3543	17.7953	17.642	17.2529	22.3196	22.3559	22.7036	22.286
shggaZAP2	29.64	24.21	27.62	24.1		ZAP-S	Mock	24.9792	32.069	30.9286	31.2528	34.5426	34.6367	37.621	32.778
shggaZAP2	29.37	24.04	27.58	24.32		ZAP-S	WT	18.884	18.4423	19.2696	19.5416	24.7475	25.194	25.2289	25.7544
shggaZAP2	29.13	24.42	27.68	23.91		ZAP-S	CG	17.1504	19.972	17.9265	17.8395	21.9015	21.908	21.5112	21.7855
shggaZAP3	29.16		27.14	23.01		ggaZAP	Mock	32.2964	32.5109	37.5882	31.4047	33.9582	34.4991	33.9134	34.6537
shggaZAP3	28.16	22.67	26.87	22.71		ggaZAP	WT	19.1744	19.5392	19.464	18.0706	26.1344	26.3791	23.9598	25.9947
shggaZAP3	29.37	22.68	27.03	23.21		ggaZAP	CG	17.6559	17.8135	17.4187	16.7458	23.5208	25.0931	24.2061	24.1805
						KHNYN	Mock	29.2754	31.9478	31.7603	34.0414	33.7591	34.5493	34.8706	34.9368
Mean Ct	Mock		IFN			KHNYN	WT	17.6645	19.0736	19.3546	19.3338	22.7231	24.6174	24.2755	24.9704
	ggaZAP	ggaTUBA	ggaZAP	ggaTUBA		KHNYN	CG	17.8159	17.858	17.5344	17.5757	19.7893	20.1182	20.4129	20.4199
DF1 cells	29.41	23.2867	26.45	23.1733		dKHNYN	Mock			32.5484	33.8335	35.2636	33.6838	34.6322	33.9962
shScramble	29.43	23.03	25.825	22.17		dKHNYN	WT	17.6683	18.8831	18.8231	19.3735	25.3125	25.7534	24.8634	25.6304
shggaZAP1	30.3567	23.25	27.4733	23.03		dKHNYN	CG	17.6674	17.7495	17.5847	16.6128	20.9989	21.3588	20.7217	20.9654
shggaZAP2	29.38	24.2233	27.6267	24.11		Platypus	Mock	34.5574	34.7214	30.3047	27.97	30.9275	31.7606	30.489	31.1063
shggaZAP3	28.8967	22.675	27.0133	22.9767		Platypus	WT	19.4085	19.5316	18.8838	19.9753	25.0967	25.6667	25.4289	25.4995
						Platypus	CG	16.9533	17.2181	15.521	13.711	22.1414	22.9475	22.0972	22.7188
dCt (ZAP-TUBA)	Mock	IFN				NTC	NTC	33.7778	37.1835	33.8939	34.8405
DF1 cells	6.12333	3.27667
shScramble	6.4	3.655						Input	Normalized		IP				Fold Enrichment
shggaZAP1	7.10667	4.44333				Cell	Virus	Ct Mean A		Ct Sd A	Ct Mean B	Ct SD B	dCt(IP-Norm)	ddCt(Exp-DF1(IgG))	2^(ddCt)
shggaZAP2	5.15667	3.51667				DF1	Mock	35.3922	32.0703	1.6117	32.2005	0.48852	0.130249
shggaZAP3	6.22167	4.03667				DF1	WT	16.027	12.7051	3.46554	23.7224	0.551223	11.0174
						DF1	CG	16.9953	13.6733	0.206468	21.4747	0.730686	7.80137
ddCt(exp-ctrl)	Mock	IFN				YFP	Mock	29.4507	26.1288	3.51017	33.8357	0.758292	7.70687
DF1 cells	-0.276667	-3.12333				YFP	WT	15.2866	11.9647	5.56398	24.4185	0.100325	12.4539	1.43649	0.369465
shScramble	0	-2.745				YFP	CG	14.3523	11.0304	3.59247	21.1139	0.34234	10.0835	-0.933844	1.91036
shggaZAP1	0.706667	-1.95667				ZAP-L	Mock	33.4726	30.1507	2.64946	34.2137	0.862548	4.06301
shggaZAP2	-1.24333	-2.88333				ZAP-L	WT	18.5428	15.2209	0.673337	24.8253	0.928346	9.60439	-1.41298	2.66286
shggaZAP3	-0.178333	-2.36333				ZAP-L	CG	17.2611	13.9392	0.646245	22.4163	0.193663	8.47708	-2.54029	5.81704
						ZAP-S	Mock	29.8074	26.4855	3.25435	34.8946	2.00861	8.4091
2^-ddCt	Mock	IFN	Fold Change in S3E			ZAP-S	WT	19.0344	15.7124	0.478126	25.2312	0.411944	9.51875	-1.49862	2.82572
DF1 cells	1.21139	8.71399	7.19336			ZAP-S	CG	18.2221	14.9002	1.21717	21.7766	0.185624	6.87639	-4.14098	17.6424
shScramble	1	6.7039	6.7039			ggaZAP	Mock	33.45	30.1281	2.80004	34.2561	0.375648	4.12798
shggaZAP1	0.612734	3.88164	6.33495			ggaZAP	WT	19.0621	15.7401	0.679424	25.617	1.11614	9.87687	-1.1405	2.20457
shggaZAP2	2.36745	7.37853	3.11666			ggaZAP	CG	17.4085	14.0865	0.470606	24.2501	0.645344	10.1636	-0.85378	1.80723
shggaZAP3	1.13158	5.14558	4.54727			KHNYN	Mock	31.7562	28.4343	1.95048	34.529	0.540419	6.09469
						KHNYN	WT	18.8566	15.5347	0.80499	24.1466	0.990493	8.61188	-2.40548	5.29813
						KHNYN	CG	17.696	14.3741	0.164532	20.1851	0.298996	5.81099	-5.20638	36.9212
						dKHNYN	Mock	33.191	29.8691	0.908697	34.394	0.701315	4.52489
						dKHNYN	WT	18.687	15.3651	0.722515	25.3899	0.397146	10.0248	-0.992535	1.98968
						dKHNYN	CG	17.4036	14.0817	0.531475	21.0112	0.262594	6.92949	-4.08787	17.0048
						Platypus	Mock	31.8884	28.5665	3.31721	31.0708	0.527925	2.50437
						Platypus	WT	19.4498	16.1279	0.449042	25.4229	0.239273	9.29504	-1.72232	3.29967
						Platypus	CG	15.8508	12.5289	1.60959	22.4762	0.422971	9.9473	-1.07007	2.09953
								34.8221	31.5002	1.54314	34.9239

## Sheet: Significance
Statistical analyses	IAV Multicycle Replication Assay
Figure 1D
48hpi	Vector	mNeonGreen	mNG-ggaZAP	ggaZAP
PR8	-	0.9898	0.9769	0.1454
PR8CG	-	0.0502	0.413	0.1044
1way ANOVA
Figure 1F
PR8	mNeonGreen	mNG-ggaZAP	C710S	hZF2	hZF2_C710S
Start	-	0.9685	>0.9999	>0.9999	0.7529
12	-	0.2527	0.0457	0.0025	0.0664
24	-	0.7928	0.3204	0.4299	0.9935
48	-	0.0546	0.0964	0.1869	0.0714
PR8CG	mNeonGreen	mNG-ggaZAP	C710S	hZF2	hZF2_C710S
Start	-	0.6729	>0.9999	>0.9999	0.7481
12	-	0.0327	0.0423	0.0138	0.0329
24	-	0.0105	0.0143	0.0145	0.0341
48	-	0.8318	0.9428	0.9977	0.7035
2way ANOVA
Figure 1G
48hpi	DF-1	LacZ	ggaZAP-1 KO	ggaZAP-2 KO	ggaZAP-3 KO
PR8	-	0.2042	0.574	0.8501	0.8906
PR8CG	-	0.9977	>0.9999	0.8175	0.2531
1way ANOVA
Figure 1H
48hpi	CCL-141	LacZ	aplZAP-1 KO	aplZAP-2 KO	aplZAP-3 KO
PR8	-	0.9536	0.0113	0.2197	0.7814
PR8CG	-	0.7343	0.0023	0.0947	0.0472
1way ANOVA
Figure 2A
PR8	Vector	ZAP-L	ZAP-S	KHNYN	dKHNYN	TRIM25
Start	-	>0.9999	>0.9999	>0.9999	0.8783	>0.9999
12	-	0.0346	0.0088	0.0057	0.2643	0.671
24	-	0.9577	0.1376	0.1261	0.9891	0.9622
48	-	0.1306	0.012	0.001	0.0624	0.2379
PR8CG	Vector	ZAP-L	ZAP-S	KHNYN	dKHNYN	TRIM25
Start	-	0.8783	>0.9999	0.4532	>0.9999	0.4643
12	-	0.8799	0.0394	0.0021	>0.9999	0.067
24	-	0.8934	0.0357	0.0733	0.1694	0.1864
48	-	0.0339	<0.0001	<0.0001	0.4251	0.8821
2way ANOVA
Figure 2B
PR8	Vector	ZAP-S	Y108A	gZF2
Start	-	0.8242	0.8242	0.3368
12	-	0.0004	0.0063	0.1388
24	-	0.0344	0.0352	0.1879
48	-	0.0941	0.0037	0.3361
PR8CG	Vector	ZAP-S	Y108A	gZF2
Start	-	0.6951	0.6951	>0.9999
12	-	0.0029	0.0282	0.3761
24	-	0.0958	0.7457	0.1009
48	-	0.0093	0.0332	0.045
2way ANOVA
Figure 2C
PR8	Vector	ZAP-L	C899S	ZAP-S	CVIS
Start	-	0.0336	0.6922	0.1592	0.1592
12	-	0.3546	0.6375	0.1917	0.5269
24	-	0.0128	0.0017	<0.0001	0.9992
48	-	0.7325	0.1338	0.0037	0.001
PR8CG	Vector	ZAP-L	C899S	ZAP-S	CVIS
Start	-	0.881	0.7434	0.7434	0.9898
12	-	0.0891	0.2077	0.0145	0.4769
24	-	0.8652	0.9998	0.009	0.0204
48	-	0.1995	0.2524	0.0108	0.0212
2way ANOVA
Figure 2D
PR8	Vector	KHNYN	dKHNYN	AQDE	dAQDE
Start	-	>0.9999	>0.9999	0.9685	>0.9999
12	-	0.0254	0.0114	0.0085	0.0364
24	-	0.0157	0.0107	0.0202	0.025
48	-	0.9372	0.3123	0.5821	0.3267
PR8CG	Vector	KHNYN	dKHNYN	AQDE	dAQDE
Start	-	0.7529	>0.9999	0.9091	0.7529
12	-	0.0966	0.1376	0.1117	0.5697
24	-	0.0406	0.0508	0.054	0.5081
48	-	0.0158	0.3289	0.756	0.3245
2way ANOVA
Figure 3C
48hpi	A549	Vector	LacZ	ZAP KO1	ZAP KO2	KHNYN KO1	KHNYN KO2
PR8	-	0.9892	0.9588	0.012	<0.0001	0.2681	0.0741
PR8CG	-	0.1021	0.2926	0.6816	0.0002	0.1189	0.0019
1way ANOVA
Figure 3D
48hpi	A549	Vector	ZK KO1	ZK KO2
PR8	-	0.724	0.0224	0.1062
PR8CG	-	0.9754	<0.0001	0.0045
1way ANOVA
Figure 3E
48hpi	A549	LacZ	TRIM25 KO1	TRIM25 KO2
PR8	-	0.004	0.563	0.1828
PR8CG	-	0.0545	0.7047	0.9867
1way ANOVA
Figure 4F
24hpi	YFP	Platypus
PR8	-	0.000832
Cal04	-	0.025875
OH175	-	0.002263
Multiple t tests
Figure S3F
PR8	DF-1	shScramble	shggaZAP1	shggaZAP2	shggaZAP3
Start	0.9685	-	0.9685	0.9685	0.7891
24	0.0351	-	0.4333	0.4878	0.345
48	0.0245	-	0.1665	0.9992	0.1262
PR8CG	DF-1	shScramble	shggaZAP1	shggaZAP2	shggaZAP3
Start	0.3785	-	0.3785	0.881	0.9557
24	0.0047	-	0.3031	0.3375	0.9518
48	0.6728	-	0.6169	0.999	0.1148
2way ANOVA
Figure S3G
48 hpi	CCL-141	siNeg	1nM siZAP	10nM siZAP
PR8	0.0567	-	0.0703	0.4414
PR8CG	0.0007	-	0.0532	0.1577
1way ANOVA
