# Supplementary material for: Mammalian antiviral proteins ZAP and KHNYN can independently restrict CpG-enriched avian viruses
Source: PLoS Biol. 2025 Oct 28;23(10):e3003471. doi: 10.1371/journal.pbio.3003471 (PMC12582503; doi:10.1371/journal.pbio.3003471)
Supplement: S1 File — Text files. (ZIP) [file pbio.3003471.s013.zip]

Archive with 8 entries (7 files):
- S1 File - Flu CpG Code/
- __MACOSX/._S1 File - Flu CpG Code
- S1 File - Flu CpG Code/.DS_Store
- __MACOSX/S1 File - Flu CpG Code/._.DS_Store
- S1 File - Flu CpG Code/cpg_counts.txt
- __MACOSX/S1 File - Flu CpG Code/._cpg_counts.txt
- S1 File - Flu CpG Code/influenza_cpg_all.txt
- __MACOSX/S1 File - Flu CpG Code/._influenza_cpg_all.txt
