# Supplementary material for: Mammalian antiviral proteins ZAP and KHNYN can independently restrict CpG-enriched avian viruses
Source: PLoS Biol. 2025 Oct 28;23(10):e3003471. doi: 10.1371/journal.pbio.3003471 (PMC12582503; doi:10.1371/journal.pbio.3003471)
Supplement: S1 File — Text files. (ZIP) [file pbio.3003471.s013.zip › S1 File - Flu CpG Code/influenza_cpg_all.txt]

#Jordan T. Becker, PhD
#20251012

# load needed libraries
library(ggplot2)
library(tidyverse)
library(Biostrings)
library(msa)
library(seqinr)
library(gridExtra)
library(RColorBrewer)
library(anytime)
library(ggpubr)
library(parsedate)

### Start at line 174 from zenodo repository ###

#Set your working directory (where the files are saved and imported from)
#setwd("/Users/XXX/XXX/")

## read .csv file as data using read.csv (header = TRUE default; row 1 equals column names)
# to manually check unzipped archives from FluDB, must use import in Excel 
# and confirm all columns are taken as "text" not "general" to avoid date issues
# manual file note: ibv and swine I have renumbered segments (old = new: 1=2, 2=1) due to PB1/2 swap in fludb???
# manual file note: icv I have renumbered segments (old = new: 7=8, 6=7) because no NA, HA>HEF
# manual file note: removed a human sequence labeled as 1934 with H3N2 subtype (erroneous from database???)
# manual file note: removed all sequences less than 500 nucleotides in length
human <- read.csv(file = "human_iav_all_1918.csv")
avian <- read.csv(file = "avian_iav_all_1918.csv")
swine <- read.csv(file = "swine_iav_all_1918.csv")
ibv <- read.csv(file = "human_ibv_all_1918.csv")
icv <- read.csv(file = "human_icv_all_1918.csv")

# make into tibbles and add human, swine, and avian as "Animal"
# i am going to call IBV and ICV animals too for now
human_tidy <- tibble(human)
human_tidy <- human_tidy %>% mutate(Animal = "IAV.human")
human_tidy <- human_tidy %>% mutate(Flu.Type = "A")
avian_tidy <- tibble(avian)
avian_tidy <- avian_tidy %>% mutate(Animal = "IAV.avian")
avian_tidy <- avian_tidy %>% mutate(Flu.Type = "A")
swine_tidy <- tibble(swine)
swine_tidy <- swine_tidy %>% mutate(Animal = "IAV.swine")
swine_tidy <- swine_tidy %>% mutate(Flu.Type = "A")
ibv_tidy <- tibble(ibv)
ibv_tidy <- ibv_tidy %>% mutate(Animal = "IBV")
ibv_tidy <- ibv_tidy %>% mutate(Flu.Type = "B")
ibv_tidy <- ibv_tidy %>% mutate(Subtype = "HB")
icv_tidy <- tibble(icv)
icv_tidy <- icv_tidy %>% mutate(Animal = "ICV")
icv_tidy <- icv_tidy %>% mutate(Flu.Type = "C")
icv_tidy <- icv_tidy %>% mutate(Subtype = "HC")
all <- rbind(human_tidy, avian_tidy, swine_tidy, ibv_tidy, icv_tidy)
remove(human, avian, swine, ibv, icv)
remove(avian_tidy, human_tidy, ibv_tidy, icv_tidy, swine_tidy)

all <- tibble(all)

# make some columns into appropriate class and parse dates to be uniform
all$Segment <- as.factor(all$Segment)
all$Collection.Date <- parse_date(all$Collection.Date)
all$Collection.Date <- as.Date(all$Collection.Date)
all$Collection.Date <- format(all$Collection.Date, "%Y")
all$Collection.Date <- as.numeric(all$Collection.Date)

### Now we count nucleotides using string count
# calculates (# CG per total length of each segment)
# dinuc
CG_freq <- str_count(all$Sequence, "CG")
CG_dens <- CG_freq / all$Segment.Length

# calculates # of other dinucleotides
# Database sequences use T not U, so data indicates T, figures use U)
GC_freq <- str_count(all$Sequence, "GC")
GC_dens <- GC_freq / all$Segment.Length

AT_freq <- str_count(all$Sequence, "AT")
AT_dens <- AT_freq / all$Segment.Length
TA_freq <- str_count(all$Sequence, "TA")
TA_dens <- TA_freq / all$Segment.Length

CT_freq <- str_count(all$Sequence, "CT")
CT_dens <- CT_freq / all$Segment.Length
TC_freq <- str_count(all$Sequence, "TC")
TC_dens <- TC_freq / all$Segment.Length

CA_freq <- str_count(all$Sequence, "CA")
CA_dens <- CA_freq / all$Segment.Length
AC_freq <- str_count(all$Sequence, "AC")
AC_dens <- AC_freq / all$Segment.Length

AG_freq <- str_count(all$Sequence, "AG")
AG_dens <- AG_freq / all$Segment.Length
GA_freq <- str_count(all$Sequence, "GA")
GA_dens <- GA_freq / all$Segment.Length

TG_freq <- str_count(all$Sequence, "TG")
TG_dens <- TG_freq / all$Segment.Length
GT_freq <- str_count(all$Sequence, "GT")
GT_dens <- GT_freq / all$Segment.Length

CC_freq <- str_count(all$Sequence, "CC")
CC_dens <- CC_freq / all$Segment.Length
GG_freq <- str_count(all$Sequence, "GG")
GG_dens <- GG_freq / all$Segment.Length
TT_freq <- str_count(all$Sequence, "TT")
TT_dens <- TT_freq / all$Segment.Length
AA_freq <- str_count(all$Sequence, "AA")
AA_dens <- AA_freq / all$Segment.Length

# calculate eta CpG/(C*G)
C_freq <- str_count(all$Sequence, "C")
C_dens <- C_freq / all$Segment.Length
G_freq <- str_count(all$Sequence, "G")
G_dens <- G_freq / all$Segment.Length
rho_CpG <- CG_dens / (C_dens * G_dens)

# calculates percent GC content
percent_GC <- (C_freq + G_freq) / all$Segment.Length
#CpG_GC <- CG_dens / percent_GC
#GpC_GC <- GC_dens / percent_GC

# Make all$Sequence into a fasta format using Biostrings
fluseq <- DNAStringSet(all$Sequence)

# add dinuc values as columns to tibble
all <- all %>% mutate(CG.Freq = CG_freq)
all <- all %>% mutate(CG.Dens = CG_dens)
all <- all %>% mutate(GC.Freq = GC_freq)
all <- all %>% mutate(GC.Dens = GC_dens)

all <- all %>% mutate(AT.Freq = AT_freq)
all <- all %>% mutate(AT.Dens = AT_dens)
all <- all %>% mutate(TA.Freq = TA_freq)
all <- all %>% mutate(TA.Dens = TA_dens)

all <- all %>% mutate(CT.Freq = CT_freq)
all <- all %>% mutate(CT.Dens = CT_dens)
all <- all %>% mutate(TC.Freq = TC_freq)
all <- all %>% mutate(TC.Dens = TC_dens)

all <- all %>% mutate(CA.Freq = CA_freq)
all <- all %>% mutate(CA.Dens = CA_dens)
all <- all %>% mutate(AC.Freq = AC_freq)
all <- all %>% mutate(AC.Dens = AC_dens)

all <- all %>% mutate(AG.Freq = AG_freq)
all <- all %>% mutate(AG.Dens = AG_dens)
all <- all %>% mutate(GA.Freq = GA_freq)
all <- all %>% mutate(GA.Dens = GA_dens)

all <- all %>% mutate(GT.Freq = GT_freq)
all <- all %>% mutate(GT.Dens = GT_dens)
all <- all %>% mutate(TG.Freq = TG_freq)
all <- all %>% mutate(TG.Dens = TG_dens)

all <- all %>% mutate(AA.Freq = AA_freq)
all <- all %>% mutate(AA.Dens = AA_dens)
all <- all %>% mutate(CC.Freq = CC_freq)
all <- all %>% mutate(CC.Dens = CC_dens)
all <- all %>% mutate(GG.Freq = GG_freq)
all <- all %>% mutate(GG.Dens = GG_dens)
all <- all %>% mutate(TT.Freq = TT_freq)
all <- all %>% mutate(TT.Dens = TT_dens)

all <- all %>% mutate(Percent.GC = percent_GC)
all <- all %>% mutate(Rho.CpG = rho_CpG)

all <- tibble(all)

### Generate new spreadsheet with this data
#write_csv(all, "S1File_FluSeqs.csv")

### Read in file from zenodo archive (check your setwd)
all <- read.csv(file = "S1File_FluSeqs.csv")
all <- tibble(all)

# make some columns into appropriate class and parse dates to be uniform
all$Segment <- as.factor(all$Segment)
all$Collection.Date <- parse_date(all$Collection.Date)
all$Collection.Date <- as.Date(all$Collection.Date)
all$Collection.Date <- format(all$Collection.Date, "%Y")
all$Collection.Date <- as.numeric(all$Collection.Date)

all <- tibble(all)

# for subsetting all to just major subtypes of interest
major <- c("H1N1", "H3N2","H5N1", "H7N9")
zoonoses <- c("H1N1", "H3N2", "H2N2", "H5N1", "H7N9", "H9N1")
extra <- c("H1N1", "H3N2", "H5N1", "H7N9", "HB", "HC")
no_pig <- c("IAV.human", "IAV.avian")

# subsetting for reassortment comparisons
# year time ranges
pre_1957 <- c("1947","1948","1949","1950","1951","1952","1953","1954","1955","1956")
post_1957 <- c("1957","1958","1959","1960","1961","1962","1963","1964","1965","1966", "1967")
post_1968 <- c("1968","1969","1970","1971","1972","1973","1974","1975","1976")
post_1977 <- c("1977","1978","1979","1980","1981","1982","1983","1984","1985","1986","1987","1988","1989","1990","1991","1992","1993","1994","1995","1996","1997","1998","1999","2000","2001","2002","2003","2004","2005","2006","2007","2008")

### generate plots for Figures ###

# boxplots of avian, human, and pig cg density
Fig1A <- ggplot(subset(all), aes(x = Animal, y = CG.Dens, fill = Animal)) +
  geom_boxplot(aes(fill = Animal), outlier.shape = NA, show.legend = TRUE) +
  scale_fill_manual(values = c("#ff8000", "#007fff", "#7fff00", "#ff007f", "#800080")) +
  ylim(0, .04) +
  theme_classic()
Fig1A

# Plotting CG over time includes IBV and ICV
S1AFig <- ggplot(subset(all), aes(x = Collection.Date, y = CG.Dens, color = Animal)) +
  geom_smooth(aes(color = Animal), show.legend = TRUE) +
  scale_color_manual(values = c("#ff8000", "#007fff", "#7fff00", "#ff007f", "#800080")) +
  scale_x_continuous(limits=c(1900,2025), breaks = c(1900, 1925, 1950, 1975, 2000, 2025)) +
  theme_classic()
S1AFig


# plots of avian and human CG density by segment
S1BFig <- ggplot(subset(all, (Flu.Type %in% "A")), aes(x = Segment, y = CG.Dens, fill = Animal)) +
  geom_boxplot(aes(fill = Animal), outlier.shape = NA, show.legend = TRUE) +
  scale_fill_manual(values = c("#ff8000", "#007fff", "#7fff00", "#ff007f", "#800080")) +
  ylim(0, .04) +
  theme_classic()
S1BFig


# boxplots of avian, human, and pig cg density
S1CFig <- ggplot(subset(all, (Subtype %in% major)), aes(x = Subtype, y = CG.Dens, fill = Animal)) +
  geom_boxplot(aes(fill = Animal), outlier.shape = NA, show.legend = TRUE) +
  scale_fill_manual(values = c("#ff8000", "#007fff", "#7fff00", "#ff007f", "#800080")) +
  ylim(0, .04) +
  theme_classic()
S1CFig


# boxplots of avian, human, and pig cg during reassortment time periods (pig excluded from figure)
S1D_reas1 <- ggplot(subset(all, (Flu.Type %in% "A" & all$Collection.Date<1957)), aes(x = Animal, y = CG.Dens, fill = Animal)) +
  geom_boxplot(aes(fill = Animal), outlier.shape = NA, show.legend = TRUE) +
  scale_fill_manual(values = c("#ff8000", "#007fff", "#7fff00", "#ff007f", "#800080")) +
  ylim(0, .04) +
  theme_classic()
S1D_reas1


S1D_reas2 <- ggplot(subset(all, (Flu.Type %in% "A" & Collection.Date %in% post_1957)), aes(x = Animal, y = CG.Dens, fill = Animal)) +
  geom_boxplot(aes(fill = Animal), outlier.shape = NA, show.legend = TRUE) +
  scale_fill_manual(values = c("#ff8000", "#007fff", "#7fff00", "#ff007f", "#800080")) +
  ylim(0, .04) +
  theme_classic()
S1D_reas2


S1D_reas3 <- ggplot(subset(all, (Flu.Type %in% "A" & Collection.Date %in% post_1968)), aes(x = Animal, y = CG.Dens, fill = Animal)) +
  geom_boxplot(aes(fill = Animal), outlier.shape = NA, show.legend = TRUE) +
  scale_fill_manual(values = c("#ff8000", "#007fff", "#7fff00", "#ff007f", "#800080")) +
  ylim(0, .04) +
  theme_classic()
S1D_reas3


S1D_reas4 <- ggplot(subset(all, (Flu.Type %in% "A" & Collection.Date %in% post_1977)), aes(x = Animal, y = CG.Dens, fill = Animal)) +
  geom_boxplot(aes(fill = Animal), outlier.shape = NA, show.legend = TRUE) +
  scale_fill_manual(values = c("#ff8000", "#007fff", "#7fff00", "#ff007f", "#800080")) +
  ylim(0, .04) +
  theme_classic()
S1D_reas4


S1D_reas5 <- ggplot(subset(all, (Flu.Type %in% "A" & all$Collection.Date>2008)), aes(x = Animal, y = CG.Dens, fill = Animal)) +
  geom_boxplot(aes(fill = Animal), outlier.shape = NA, show.legend = TRUE) +
  scale_fill_manual(values = c("#ff8000", "#007fff", "#7fff00", "#ff007f", "#800080")) +
  ylim(0, .04) +
  theme_classic()
S1D_reas5

##### Fig S2 plots #####
#S2A rho.CpG for IAV, IBV, ICV
S2AFig <- ggplot(subset(all), aes(x = Animal, y = Rho.CpG, fill = Animal)) +
  geom_boxplot(aes(fill = Animal), outlier.shape = NA, show.legend = TRUE) +
  scale_fill_manual(values = c("#ff8000", "#007fff", "#7fff00", "#ff007f", "#800080")) +
  ylim(0, 1) +
  theme_classic()
S2AFig


#S2BFig Percent GC
S2BFig <- ggplot(subset(all), aes(x = Animal, y = Percent.GC, fill = Animal)) +
  geom_boxplot(aes(fill = Animal), outlier.shape = NA, show.legend = TRUE) +
  scale_fill_manual(values = c("#ff8000", "#007fff", "#7fff00", "#ff007f", "#800080")) +
  ylim(0.0, 0.5) +
  theme_classic()
S2BFig


#S2CFig GpC
S2CFig <- ggplot(subset(all), aes(x = Animal, y = GC.Dens, fill = Animal)) +
  geom_boxplot(aes(fill = Animal), outlier.shape = NA, show.legend = TRUE) +
  scale_fill_manual(values = c("#ff8000", "#007fff", "#7fff00", "#ff007f", "#800080")) +
  ylim(0, .08) +
  theme_classic()
S2CFig


#S2DFig catchall for other dinucleotides
S2D_ApA <- ggplot(subset(all), aes(x = Animal, y = AA.Dens, fill = Animal)) +
  geom_boxplot(aes(fill = Animal), outlier.shape = NA, show.legend = TRUE) +
  scale_fill_manual(values = c("#ff8000", "#007fff", "#7fff00", "#ff007f", "#800080")) +
  ylim(0, 0.15) +
  theme_classic()
S2D_ApA


S2D_CpC <- ggplot(subset(all), aes(x = Animal, y = CC.Dens, fill = Animal)) +
  geom_boxplot(aes(fill = Animal), outlier.shape = NA, show.legend = TRUE) +
  scale_fill_manual(values = c("#ff8000", "#007fff", "#7fff00", "#ff007f", "#800080")) +
  ylim(0, 0.06) +
  theme_classic()
S2D_CpC


S2D_GpG <- ggplot(subset(all), aes(x = Animal, y = GG.Dens, fill = Animal)) +
  geom_boxplot(aes(fill = Animal), outlier.shape = NA, show.legend = TRUE) +
  scale_fill_manual(values = c("#ff8000", "#007fff", "#7fff00", "#ff007f", "#800080")) +
  ylim(0, 0.08) +
  theme_classic()
S2D_GpG


S2D_TpT <- ggplot(subset(all), aes(x = Animal, y = TT.Dens, fill = Animal)) +
  geom_boxplot(aes(fill = Animal), outlier.shape = NA, show.legend = TRUE) +
  scale_fill_manual(values = c("#ff8000", "#007fff", "#7fff00", "#ff007f", "#800080")) +
  ylim(0, 0.08) +
  theme_classic()
S2D_TpT


S2D_TpA <- ggplot(subset(all), aes(x = Animal, y = TA.Dens, fill = Animal)) +
  geom_boxplot(aes(fill = Animal), outlier.shape = NA, show.legend = TRUE) +
  scale_fill_manual(values = c("#ff8000", "#007fff", "#7fff00", "#ff007f", "#800080")) +
  ylim(0, 0.08) +
  theme_classic()
S2D_TpA


S2D_TpC <- ggplot(subset(all), aes(x = Animal, y = TC.Dens, fill = Animal)) +
  geom_boxplot(aes(fill = Animal), outlier.shape = NA, show.legend = TRUE) +
  scale_fill_manual(values = c("#ff8000", "#007fff", "#7fff00", "#ff007f", "#800080")) +
  ylim(0, 0.08) +
  theme_classic()
S2D_TpC


S2D_TpG <- ggplot(subset(all), aes(x = Animal, y = TG.Dens, fill = Animal)) +
  geom_boxplot(aes(fill = Animal), outlier.shape = NA, show.legend = TRUE) +
  scale_fill_manual(values = c("#ff8000", "#007fff", "#7fff00", "#ff007f", "#800080")) +
  ylim(0, 0.125) +
  theme_classic()
S2D_TpG


S2D_ApC <- ggplot(subset(all), aes(x = Animal, y = AC.Dens, fill = Animal)) +
  geom_boxplot(aes(fill = Animal), outlier.shape = NA, show.legend = TRUE) +
  scale_fill_manual(values = c("#ff8000", "#007fff", "#7fff00", "#ff007f", "#800080")) +
  ylim(0, 0.1) +
  theme_classic()
S2D_ApC


S2D_ApG <- ggplot(subset(all), aes(x = Animal, y = AG.Dens, fill = Animal)) +
  geom_boxplot(aes(fill = Animal), outlier.shape = NA, show.legend = TRUE) +
  scale_fill_manual(values = c("#ff8000", "#007fff", "#7fff00", "#ff007f", "#800080")) +
  ylim(0, 0.125) +
  theme_classic()
S2D_ApG


S2D_ApT <- ggplot(subset(all), aes(x = Animal, y = AT.Dens, fill = Animal)) +
  geom_boxplot(aes(fill = Animal), outlier.shape = NA, show.legend = TRUE) +
  scale_fill_manual(values = c("#ff8000", "#007fff", "#7fff00", "#ff007f", "#800080")) +
  ylim(0, 0.125) +
  theme_classic()
S2D_ApT


S2D_CpA <- ggplot(subset(all), aes(x = Animal, y = CA.Dens, fill = Animal)) +
  geom_boxplot(aes(fill = Animal), outlier.shape = NA, show.legend = TRUE) +
  scale_fill_manual(values = c("#ff8000", "#007fff", "#7fff00", "#ff007f", "#800080")) +
  ylim(0, 0.125) +
  theme_classic()
S2D_CpA


S2D_CpT <- ggplot(subset(all), aes(x = Animal, y = CT.Dens, fill = Animal)) +
  geom_boxplot(aes(fill = Animal), outlier.shape = NA, show.legend = TRUE) +
  scale_fill_manual(values = c("#ff8000", "#007fff", "#7fff00", "#ff007f", "#800080")) +
  ylim(0, 0.08) +
  theme_classic()
S2D_CpT


S2D_GpA <- ggplot(subset(all), aes(x = Animal, y = GA.Dens, fill = Animal)) +
  geom_boxplot(aes(fill = Animal), outlier.shape = NA, show.legend = TRUE) +
  scale_fill_manual(values = c("#ff8000", "#007fff", "#7fff00", "#ff007f", "#800080")) +
  ylim(0, 0.15) +
  theme_classic()
S2D_GpA


S2D_GpT <- ggplot(subset(all), aes(x = Animal, y = GT.Dens, fill = Animal)) +
  geom_boxplot(aes(fill = Animal), outlier.shape = NA, show.legend = TRUE) +
  scale_fill_manual(values = c("#ff8000", "#007fff", "#7fff00", "#ff007f", "#800080")) +
  ylim(0, 0.08) +
  theme_classic()
S2D_GpT


### End of Fig1 and S1Fig and S2Fig

# extract means and sd
summary_means <- all %>%
  group_by(Animal, Segment) %>%
  summarize_at(vars(CG.Dens, GC.Dens, Rho.CpG, Percent.GC), lst(mean, sd))
summary_means

# stats of all avian versus all human
anova <- aov(CG.Dens~Animal, data = all)
summary(anova)
TukeyHSD(anova)
