# Supplementary material for: Mammalian antiviral proteins ZAP and KHNYN can independently restrict CpG-enriched avian viruses
Source: PLoS Biol. 2025 Oct 28;23(10):e3003471. doi: 10.1371/journal.pbio.3003471 (PMC12582503; doi:10.1371/journal.pbio.3003471)
Supplement: S2 File — Text files and DESeq2 file. (ZIP) [file pbio.3003471.s014.zip]

Archive with 4 entries (4 files):
- S2 File - RNA-seq Code.txt
- __MACOSX/._S2 File - RNA-seq Code.txt
- dds.rds
- __MACOSX/._dds.rds
